# Supplementary material for: Remodulation of bacterial transcriptome after acquisition of foreign DNA: the case of irp-HPI high-pathogenicity island in Vibrio anguillarum
Source: mSphere. 2023 Dec 11;9(1):e00596-23. doi: 10.1128/msphere.00596-23 (PMC10826351; doi:10.1128/msphere.00596-23)
Supplement: Table S4 — Expression data set. [file msphere.00596-23-s0002.xlsx]

## Sheet: Sheet1
Gene_id	Gene	Contig	Locus accession nº	Product	Sample_1	Sample_2	Status	value_1	value_2	log2(fold_change)	test_stat	p_value	q_value	significant
gene0	VAR_RS0100005	NZ_AEZB01000001.1:71-709	WP_010318853.1	membrane protein	Wild type	ΔpbtA	OK	109.718	78.4825	-0.483365	-0.772735	0.19195	0.416967	no
gene1	VAR_RS0100010	NZ_AEZB01000001.1:1341-4013	WP_019281523.1	bifunctional acetaldehyde-CoA/alcohol dehydrogenase	Wild type	ΔpbtA	OK	1312.08	848.573	-0.628746	-0.787995	0.11885	0.311215	no
gene2	VAR_RS19110	NZ_AEZB01000001.1:4137-5013	pseudo	multidrug transporter	Wild type	ΔpbtA	OK	2.55176	1.29093	-0.983082	-0.743946	0.19795	0.425753	no
gene3	VAR_RS19115	NZ_AEZB01000001.1:5136-8221	pseudo	ribonuclease	Wild type	ΔpbtA	OK	289.783	204.15	-0.505341	-0.746561	0.1529	0.361992	no
gene4	VAR_RS0100025	NZ_AEZB01000001.1:8837-9784	WP_029388080.1	pseudouridine synthase	Wild type	ΔpbtA	OK	539.868	218.686	-1.30374	-2.23497	0.0002	0.00305236	yes
gene5	VAR_RS0100030	NZ_AEZB01000001.1:9891-10475	WP_019281525.1	septum formation protein Maf	Wild type	ΔpbtA	OK	9.30829	6.16702	-0.593943	-0.656993	0.304	0.54986	no
gene6	VAR_RS19120	NZ_AEZB01000001.1:10622-11140	pseudo	ribosomal protein L32p	Wild type	ΔpbtA	OK	3951.08	3665.62	-0.108188	-0.20288	0.77205	0.88762	no
gene7	VAR_RS0100045	NZ_AEZB01000001.1:11362-12387	WP_017042562.1	phosphate acyltransferase	Wild type	ΔpbtA	OK	23.7186	31.8837	0.426797	0.625429	0.2608	0.499679	no
gene8	VAR_RS0100050	NZ_AEZB01000001.1:12393-13343	WP_010319117.1	3-oxoacyl-ACP synthase	Wild type	ΔpbtA	OK	84.5602	70.1472	-0.269593	-0.445625	0.4361	0.677722	no
gene9	VAR_RS0100055	NZ_AEZB01000001.1:13407-14330	WP_017045257.1	malonyl CoA-acyl carrier protein transacylase	Wild type	ΔpbtA	OK	136.99	107.375	-0.351405	-0.574623	0.30005	0.544654	no
gene10	fabG	NZ_AEZB01000001.1:14350-15084	WP_029388081.1	beta-ketoacyl-ACP reductase	Wild type	ΔpbtA	OK	182.621	136.799	-0.416794	-0.684814	0.2197	0.448223	no
gene11	VAR_RS0100065	NZ_AEZB01000001.1:15319-15552	WP_014204679.1	acyl carrier protein	Wild type	ΔpbtA	OK	695.611	281.602	-1.30462	-3.54412	0.0009	0.0102907	yes
gene12	VAR_RS0100070	NZ_AEZB01000001.1:15643-16887	WP_029388082.1	beta-ketoacyl-[acyl-carrier-protein] synthase II	Wild type	ΔpbtA	OK	50.8795	44.4711	-0.194218	-0.288404	0.5834	0.78851	no
gene13	VAR_RS0100075	NZ_AEZB01000001.1:16965-17762	WP_019281528.1	aminodeoxychorismate lyase	Wild type	ΔpbtA	OK	306.215	211.556	-0.53351	-0.529923	0.365	0.613103	no
gene14	VAR_RS0100080	NZ_AEZB01000001.1:17759-18775	WP_019281529.1	aminodeoxychorismate lyase	Wild type	ΔpbtA	OK	122.792	99.0677	-0.30973	-0.23226	0.69685	0.851572	no
gene15	VAR_RS0100085	NZ_AEZB01000001.1:18772-19416	WP_017045261.1	dTMP kinase	Wild type	ΔpbtA	OK	237.141	342.711	0.531248	0.424089	0.41295	0.658386	no
gene17	VAR_RS0100095	NZ_AEZB01000001.1:19426-20413	pseudo	DNA polymerase III subunit delta'	Wild type	ΔpbtA	OK	9.58403	14.9362	0.64011	0.384967	0.44155	0.682082	no
gene16	VAR_RS19125	NZ_AEZB01000001.1:20404-21180	WP_029388083.1	DNAse	Wild type	ΔpbtA	OK	44.6456	26.3354	-0.761512	-1.05875	0.07195	0.227022	no
gene18	VAR_RS0100100	NZ_AEZB01000001.1:21618-23114	WP_019281530.1	PTS glucose transporter subunit IIBC	Wild type	ΔpbtA	OK	1420.98	1251.34	-0.183411	-0.224449	0.6468	0.824972	no
gene19	VAR_RS0100110	NZ_AEZB01000001.1:23559-25019	WP_017045264.1	transporter	Wild type	ΔpbtA	OK	83.8848	37.4421	-1.16375	-1.73558	0.0014	0.0141835	yes
gene20	VAR_RS0100115	NZ_AEZB01000001.1:25497-26177	WP_019281532.1	hypothetical protein	Wild type	ΔpbtA	OK	11.3702	6.57919	-0.789279	-0.931316	0.15265	0.361878	no
gene21	VAR_RS0100125	NZ_AEZB01000001.1:26324-27523	WP_019281533.1	patatin family protein	Wild type	ΔpbtA	OK	212.002	112.549	-0.913528	-1.4399	0.00815	0.0504024	no
gene22	VAR_RS19130	NZ_AEZB01000001.1:27542-28990	pseudo	pyruvate kinase	Wild type	ΔpbtA	OK	52.9565	30.4569	-0.798038	-1.22501	0.0214	0.100761	no
gene23	VAR_RS0100135	NZ_AEZB01000001.1:29271-30488	WP_013856420.1	transcriptional regulator	Wild type	ΔpbtA	OK	81.2096	75.3066	-0.108875	-0.173095	0.74915	0.877174	no
gene24	VAR_RS0100140	NZ_AEZB01000001.1:30579-31523	WP_017048555.1	chemotaxis protein CheW	Wild type	ΔpbtA	OK	331.919	220.592	-0.589452	-0.98382	0.0955	0.270812	no
gene25	VAR_RS0100145	NZ_AEZB01000001.1:31655-32398	WP_017048556.1	YciK family oxidoreductase	Wild type	ΔpbtA	OK	45.4754	52.5706	0.209172	0.321551	0.57225	0.780261	no
gene26	VAR_RS0100150	NZ_AEZB01000001.1:32489-33550	WP_029388085.1	protease SohB	Wild type	ΔpbtA	OK	229.831	326.669	0.507256	0.849182	0.14435	0.351822	no
gene27	VAR_RS19135	NZ_AEZB01000001.1:33598-34209	WP_019281535.1	rhombosortase	Wild type	ΔpbtA	OK	14.2738	9.16489	-0.639182	-0.711312	0.21925	0.447562	no
gene28	VAR_RS0100160	NZ_AEZB01000001.1:34213-34821	WP_019281536.1	DTW domain-containing protein	Wild type	ΔpbtA	OK	7.64596	8.88053	0.215948	0.239787	0.6989	0.852708	no
gene29	VAR_RS0100165	NZ_AEZB01000001.1:34871-36196	WP_029388086.1	dGTPase	Wild type	ΔpbtA	OK	27.9566	28.5619	0.0309011	0.0471307	0.9283	0.968045	no
gene30	VAR_RS0100170	NZ_AEZB01000001.1:36255-36839	WP_026028390.1	5'-deoxynucleotidase	Wild type	ΔpbtA	OK	51.1596	40.7352	-0.328728	-0.532494	0.4059	0.651586	no
gene31	VAR_RS0100175	NZ_AEZB01000001.1:36961-38175	WP_013856428.1	aminotransferase AlaT	Wild type	ΔpbtA	OK	17.6723	12.5921	-0.488972	-0.626371	0.25765	0.497589	no
gene32	VAR_RS0100180	NZ_AEZB01000001.1:38412-39719	WP_019281539.1	isochorismate synthase	Wild type	ΔpbtA	OK	21.2324	23.4994	0.146355	0.106579	0.8372	0.920273	no
gene33	VAR_RS0100185	NZ_AEZB01000001.1:39716-41431	WP_019281540.1	2-succinyl-5-enolpyruvyl-6-hydroxy-3-cyclohexene-1-carboxylic-acid synthase	Wild type	ΔpbtA	OK	13.8921	13.7061	-0.0194467	-0.011951	0.9799	0.992742	no
gene34	VAR_RS0100190	NZ_AEZB01000001.1:41421-42209	WP_019281541.1	2-succinyl-6-hydroxy-2_4-cyclohexadiene-1-carboxylate synthase	Wild type	ΔpbtA	OK	65.8323	50.8155	-0.373528	-0.310539	0.55855	0.768655	no
gene35	VAR_RS0100195	NZ_AEZB01000001.1:42255-43121	WP_029388087.1	1_4-dihydroxy-2-naphthoyl-CoA synthase	Wild type	ΔpbtA	OK	40.5713	32.3693	-0.325832	-0.467396	0.38875	0.634126	no
gene36	VAR_RS0100200	NZ_AEZB01000001.1:43216-44214	WP_019281543.1	o-succinylbenzoate synthase	Wild type	ΔpbtA	OK	35.6057	34.9629	-0.0262815	-0.024875	0.96675	0.985926	no
gene37	VAR_RS0100205	NZ_AEZB01000001.1:44205-45713	WP_019281544.1	2-succinylbenzoate-CoA ligase	Wild type	ΔpbtA	OK	15.9176	13.9708	-0.188209	-0.145673	0.78915	0.897069	no
gene38	VAR_RS0100210	NZ_AEZB01000001.1:45660-46370	WP_019281545.1	hypothetical protein	Wild type	ΔpbtA	OK	41.7019	36.4627	-0.19369	-0.1421	0.79375	0.898051	no
gene39	VAR_RS0100215	NZ_AEZB01000001.1:46376-46714	WP_029388088.1	cell division protein	Wild type	ΔpbtA	OK	66.8051	66.931	0.00271693	0.00471238	0.99425	0.997335	no
gene40	VAR_RS0100220	NZ_AEZB01000001.1:46874-48745	WP_019281546.1	1-acyl-sn-glycerol-3-phosphate acyltransferase	Wild type	ΔpbtA	OK	14.1335	8.2942	-0.768947	-1.00903	0.0551	0.192442	no
gene41	VAR_RS0100225	NZ_AEZB01000001.1:48755-49351	WP_017048569.1	TetR family transcriptional regulator	Wild type	ΔpbtA	OK	22.4947	22.927	0.0274628	0.0391259	0.95385	0.979285	no
gene42	VAR_RS0100230	NZ_AEZB01000001.1:49530-50399	WP_019281547.1	preprotein translocase subunit Tim44	Wild type	ΔpbtA	OK	306.285	401.991	0.392288	0.63308	0.2562	0.495943	no
gene43	VAR_RS0100235	NZ_AEZB01000001.1:50457-51524	WP_013856440.1	cysteine synthase	Wild type	ΔpbtA	OK	49.8027	22.8909	-1.12145	-1.61768	0.00345	0.0276935	yes
gene44	VAR_RS0100240	NZ_AEZB01000001.1:51644-52105	WP_017044403.1	transcriptional regulator	Wild type	ΔpbtA	OK	28.2339	28.6576	0.0214877	0.0311691	0.9653	0.98581	no
gene45	VAR_RS0100245	NZ_AEZB01000001.1:52125-52985	WP_017044404.1	acyl-CoA thioesterase II	Wild type	ΔpbtA	OK	293.307	389.256	0.408306	0.686408	0.2383	0.473141	no
gene46	VAR_RS0100250	NZ_AEZB01000001.1:53132-53563	WP_019281548.1	hypothetical protein	Wild type	ΔpbtA	OK	73.6753	97.8346	0.409164	0.69958	0.2849	0.529313	no
gene47	VAR_RS0100255	NZ_AEZB01000001.1:53632-53934	WP_019281549.1	O6-methylguanine-DNA methyltransferase	Wild type	ΔpbtA	OK	46.9989	76.957	0.711426	1.27034	0.1461	0.353904	no
gene48	VAR_RS0100260	NZ_AEZB01000001.1:54004-54747	WP_017044406.1	membrane protein	Wild type	ΔpbtA	OK	93.1218	103.425	0.151389	0.237224	0.6588	0.832175	no
gene49	VAR_RS0100265	NZ_AEZB01000001.1:54831-56897	WP_019281550.1	diguanylate cyclase	Wild type	ΔpbtA	OK	53.2303	36.4334	-0.546984	-0.838629	0.11655	0.307914	no
gene50	VAR_RS0100270	NZ_AEZB01000001.1:57287-57910	WP_019281551.1	endonuclease	Wild type	ΔpbtA	OK	104.681	173.972	0.732853	1.25032	0.0654	0.214938	no
gene51	VAR_RS0100275	NZ_AEZB01000001.1:57913-59778	WP_017049080.1	transposase	Wild type	ΔpbtA	OK	29.927	49.3213	0.720766	0.902696	0.10865	0.292831	no
gene52	VAR_RS0100280	NZ_AEZB01000001.1:59744-60524	WP_019281552.1	hypothetical protein	Wild type	ΔpbtA	OK	20.5766	47.2211	1.19842	0.722001	0.1573	0.367274	no
gene53	VAR_RS0100285	NZ_AEZB01000002.1:193-906	WP_019281553.1	metal-dependent hydrolase	Wild type	ΔpbtA	OK	36.878	116.602	1.66076	2.52964	5e-05	0.000945745	yes
gene54	VAR_RS0100290	NZ_AEZB01000002.1:923-4015	WP_019281554.1	restriction endonuclease	Wild type	ΔpbtA	OK	45.0318	125.03	1.47326	2.22438	5e-05	0.000945745	yes
gene56	VAR_RS0100300	NZ_AEZB01000002.1:4120-5332	pseudo	ATP-dependent DNA helicase RecG	Wild type	ΔpbtA	OK	25.9122	49.8875	0.94505	0.534391	0.31185	0.556138	no
gene57	VAR_RS0100305	NZ_AEZB01000002.1:5311-7938	WP_019281555.1	histidinol-phosphatase	Wild type	ΔpbtA	OK	47.8896	85.0575	0.828724	0.481416	0.38465	0.630784	no
gene58	VAR_RS0100310	NZ_AEZB01000002.1:7931-9394	WP_019281556.1	hypothetical protein	Wild type	ΔpbtA	OK	73.2004	185.018	1.33775	1.24622	0.01555	0.0796769	no
gene55	VAR_RS19140	NZ_AEZB01000002.1:9391-11811	WP_019281557.1	type I restriction-modification protein subunit M	Wild type	ΔpbtA	OK	58.411	122.934	1.07357	0.684917	0.26	0.499337	no
gene59	VAR_RS0100315	NZ_AEZB01000002.1:11882-12121	WP_019281558.1	transcription factor	Wild type	ΔpbtA	OK	24.5996	30.3237	0.30181	0.525172	0.6235	0.811851	no
gene60	VAR_RS0100320	NZ_AEZB01000002.1:12241-14229	WP_019281559.1	DNA topoisomerase III	Wild type	ΔpbtA	OK	7.74812	18.5584	1.26015	1.27567	0.01895	0.0921836	no
gene61	VAR_RS0100325	NZ_AEZB01000002.1:14226-14693	WP_019281560.1	hypothetical protein	Wild type	ΔpbtA	OK	15.3856	17.7952	0.209909	0.150095	0.86285	0.934072	no
gene62	VAR_RS0100330	NZ_AEZB01000002.1:14690-16159	WP_019281561.1	hypothetical protein	Wild type	ΔpbtA	OK	3.34006	4.56745	0.451514	0.255397	0.69565	0.851572	no
gene63	VAR_RS0100335	NZ_AEZB01000002.1:16156-16572	WP_019281562.1	hypothetical protein	Wild type	ΔpbtA	OK	2.62409	0.669421	-1.97083	-0.265766	0.60085	0.798737	no
gene64	VAR_RS0100345	NZ_AEZB01000002.1:17076-17711	WP_019281564.1	hypothetical protein	Wild type	ΔpbtA	OK	13.0848	26.2699	1.00552	1.46045	0.03865	0.15288	no
gene65	VAR_RS0100350	NZ_AEZB01000002.1:17914-18333	WP_019281565.1	hypothetical protein	Wild type	ΔpbtA	NOTEST	0	0.534843	inf	0	1	1	no
gene66	VAR_RS0100355	NZ_AEZB01000002.1:18338-19651	WP_019281566.1	hypothetical protein	Wild type	ΔpbtA	OK	8.39145	12.9679	0.627951	0.572021	0.32705	0.572775	no
gene67	VAR_RS0100360	NZ_AEZB01000002.1:19630-20052	WP_019281567.1	hypothetical protein	Wild type	ΔpbtA	OK	65.7201	44.2096	-0.571973	-0.566849	0.299	0.544035	no
gene68	VAR_RS0100365	NZ_AEZB01000002.1:20137-20511	WP_019281568.1	monothiol glutaredoxin_ Grx4 family	Wild type	ΔpbtA	OK	436.854	119.944	-1.86479	-3.60719	5e-05	0.000945745	yes
gene69	VAR_RS0100370	NZ_AEZB01000002.1:20713-21297	WP_019281569.1	superoxide dismutase	Wild type	ΔpbtA	OK	909.713	438.522	-1.05276	-1.75343	0.00535	0.0375239	yes
gene70	VAR_RS0100380	NZ_AEZB01000002.1:21420-21923	WP_029388091.1	queuosine biosynthesis protein QueD	Wild type	ΔpbtA	OK	86.5342	47.6246	-0.861562	-1.44051	0.03225	0.135397	no
gene71	VAR_RS0100385	NZ_AEZB01000002.1:22112-22783	WP_029388092.1	short-chain dehydrogenase	Wild type	ΔpbtA	OK	74.8557	43.6204	-0.779109	-1.24439	0.05065	0.183221	no
gene72	VAR_RS19145	NZ_AEZB01000002.1:22817-23582	pseudo	ABC transporter	Wild type	ΔpbtA	OK	104.289	112.396	0.108004	0.174375	0.75835	0.882137	no
gene73	VAR_RS0100395	NZ_AEZB01000002.1:23652-24869	WP_019281572.1	c-type cytochrome biogenesis protein CcmI	Wild type	ΔpbtA	OK	65.9231	55.0081	-0.26114	-0.255581	0.6452	0.824706	no
gene74	VAR_RS0100400	NZ_AEZB01000002.1:24869-25366	WP_017042542.1	cystathionine gamma-synthase	Wild type	ΔpbtA	OK	213.188	213.795	0.00409914	0.00532841	0.99385	0.997215	no
gene75	VAR_RS0100405	NZ_AEZB01000002.1:25366-25917	WP_013856380.1	thiol:disulfide interchange protein	Wild type	ΔpbtA	OK	49.591	33.3797	-0.571107	-0.245398	0.6024	0.8	no
gene76	VAR_RS0100410	NZ_AEZB01000002.1:25918-27873	WP_013856379.1	c-type cytochrome biogenesis protein CcmF	Wild type	ΔpbtA	OK	13.3908	13.8328	0.0468537	0.0497897	0.9199	0.963808	no
gene78	VAR_RS0100420	NZ_AEZB01000002.1:27870-28356	pseudo	cytochrome C biogenesis protein CcmE	Wild type	ΔpbtA	OK	47.4963	17.072	-1.47618	-0.401709	0.41315	0.658386	no
gene77	VAR_RS19150	NZ_AEZB01000002.1:28353-28559	WP_013856377.1	heme exporter CcmD	Wild type	ΔpbtA	OK	35.9395	42.2472	0.233286	0.236265	0.71985	0.861881	no
gene79	VAR_RS0100425	NZ_AEZB01000002.1:28562-29314	WP_019281573.1	heme ABC transporter permease	Wild type	ΔpbtA	OK	7.36139	7.90425	0.10265	0.108577	0.85205	0.92985	no
gene80	VAR_RS0100430	NZ_AEZB01000002.1:29426-30094	WP_013856375.1	heme exporter protein CcmB	Wild type	ΔpbtA	OK	18.577	15.542	-0.257347	-0.170264	0.7635	0.884655	no
gene81	VAR_RS0100435	NZ_AEZB01000002.1:30091-30714	WP_026027245.1	heme ABC exporter ATP-binding protein CcmA	Wild type	ΔpbtA	OK	75.0981	62.0025	-0.27645	-0.329462	0.5278	0.744489	no
gene82	VAR_RS0100440	NZ_AEZB01000002.1:30926-31450	WP_013856373.1	DNA repair ATPase	Wild type	ΔpbtA	OK	455.893	626.438	0.458476	0.587453	0.36915	0.6177	no
gene83	VAR_RS0100445	NZ_AEZB01000002.1:31426-31920	WP_013856372.1	chemotaxis protein CheW	Wild type	ΔpbtA	OK	598.7	471.178	-0.345561	-0.327874	0.51945	0.73798	no
gene84	VAR_RS0100450	NZ_AEZB01000002.1:31961-32947	WP_038170663.1	chemotaxis protein CheW	Wild type	ΔpbtA	OK	627.97	507.978	-0.30593	-0.457013	0.4193	0.662623	no
gene85	VAR_RS0100455	NZ_AEZB01000002.1:32940-33716	WP_026027244.1	cobalamin biosynthesis protein CobQ	Wild type	ΔpbtA	OK	90.6666	89.2969	-0.021962	-0.00937066	0.98565	0.994359	no
gene86	VAR_RS0100460	NZ_AEZB01000002.1:33727-34842	WP_017045237.1	chemotaxis response regulator protein-glutamate methylesterase	Wild type	ΔpbtA	OK	325.29	503.343	0.629819	0.925036	0.07605	0.235364	no
gene87	VAR_RS0100465	NZ_AEZB01000002.1:34868-37162	WP_019281574.1	chemotaxis protein CheA	Wild type	ΔpbtA	OK	476.113	506.66	0.0897123	0.126921	0.80075	0.902521	no
gene88	VAR_RS0100470	NZ_AEZB01000002.1:37172-37888	WP_017045236.1	protein phosphatase	Wild type	ΔpbtA	OK	2628.88	1518.86	-0.791461	-1.24934	0.038	0.150981	no
gene89	VAR_RS0100475	NZ_AEZB01000002.1:37946-38314	WP_033197405.1	histidine kinase	Wild type	ΔpbtA	OK	710.524	671.077	-0.0824046	-0.18568	0.8084	0.906243	no
gene90	VAR_RS0100480	NZ_AEZB01000002.1:38359-39093	WP_010318887.1	RNA polymerase sigma factor FliA	Wild type	ΔpbtA	OK	418.679	213.386	-0.972382	-0.954104	0.13595	0.339017	no
gene91	VAR_RS0100485	NZ_AEZB01000002.1:39086-39973	WP_010318888.1	cobyrinic acid a_c-diamide synthase	Wild type	ΔpbtA	OK	395.998	408.079	0.0433544	0.0453637	0.9246	0.966791	no
gene92	VAR_RS0100490	NZ_AEZB01000002.1:39987-41474	WP_019281575.1	flagellar biosynthesis regulator FlhF	Wild type	ΔpbtA	OK	226.361	291.136	0.363068	0.55511	0.29795	0.543617	no
gene93	VAR_RS0100495	NZ_AEZB01000002.1:41527-43620	WP_013856364.1	flagellar biosynthesis protein FlhA	Wild type	ΔpbtA	OK	44.3843	54.9485	0.308031	0.463518	0.3748	0.621637	no
gene94	VAR_RS0100500	NZ_AEZB01000002.1:43802-44266	WP_017042529.1	phosphohistidine phosphatase SixA	Wild type	ΔpbtA	OK	692.683	468.86	-0.56304	-0.974841	0.1352	0.337745	no
gene95	VAR_RS0100505	NZ_AEZB01000002.1:44482-47259	WP_019281576.1	peptidase M16	Wild type	ΔpbtA	OK	105.727	80.7107	-0.389507	-0.609416	0.2552	0.494815	no
gene96	VAR_RS19155	NZ_AEZB01000002.1:47286-47886	pseudo	hypothetical protein	Wild type	ΔpbtA	OK	273.379	476.638	0.801988	1.44522	0.0248	0.112199	no
gene97	VAR_RS0100515	NZ_AEZB01000002.1:48092-49828	WP_029388093.1	arginine--tRNA ligase	Wild type	ΔpbtA	OK	534.339	319.486	-0.742002	-1.10399	0.0361	0.145711	no
gene98	VAR_RS0100520	NZ_AEZB01000002.1:49912-50340	WP_013856359.1	hydrolase	Wild type	ΔpbtA	OK	32.3545	32.3273	-0.00121608	-0.00178236	0.99705	0.998542	no
gene99	VAR_RS0100525	NZ_AEZB01000002.1:50453-50683	WP_010318896.1	iron transporter FeoC	Wild type	ΔpbtA	OK	196.389	47.8323	-2.03766	-0.477667	0.7301	0.866567	no
gene101	VAR_RS0100535	NZ_AEZB01000002.1:50680-52951	pseudo	iron transporter FeoB	Wild type	ΔpbtA	OK	1857.9	383.577	-2.27608	-0.690026	0.2215	0.44936	no
gene100	VAR_RS19160	NZ_AEZB01000002.1:52951-53178	WP_013856356.1	iron transporter FeoA	Wild type	ΔpbtA	OK	831.913	462.875	-0.845811	-1.11168	0.0331	0.137504	no
gene102	VAR_RS19165	NZ_AEZB01000002.1:53949-57314	pseudo	hypothetical protein	Wild type	ΔpbtA	OK	130.223	57.4221	-1.18131	-1.74164	0.00105	0.0115957	yes
gene103	VAR_RS0100545	NZ_AEZB01000002.1:57487-58365	WP_017048516.1	zinc ABC transporter substrate-binding protein	Wild type	ΔpbtA	OK	19.3015	13.9787	-0.465482	-0.641859	0.2907	0.536167	no
gene105	VAR_RS0100555	NZ_AEZB01000002.1:58450-59232	WP_013856354.1	Mn2+/Zn2+ABC transporter ATP-binding protein	Wild type	ΔpbtA	OK	1.78883	2.67147	0.578618	0.241505	0.62945	0.814647	no
gene104	znuC	NZ_AEZB01000002.1:59225-60004	WP_013856353.1	zinc transporter	Wild type	ΔpbtA	OK	8.64188	5.57462	-0.632472	-0.619367	0.30925	0.55521	no
gene107	sucC	NZ_AEZB01000002.1:60082-60954	WP_013856352.1	succinate--CoA ligase subunit alpha	Wild type	ΔpbtA	OK	111.892	110.512	-0.0179001	-0.00674182	0.98715	0.994985	no
gene106	VAR_RS0100560	NZ_AEZB01000002.1:60954-62121	pseudo	succinyl-CoA synthetase subunit beta	Wild type	ΔpbtA	OK	1218.64	933.794	-0.384091	-0.52832	0.37525	0.621803	no
gene108	VAR_RS0100570	NZ_AEZB01000002.1:62323-63531	WP_019281578.1	dihydrolipoamide succinyltransferase	Wild type	ΔpbtA	OK	366.614	333.464	-0.136732	-0.214128	0.69355	0.851572	no
gene109	VAR_RS0100575	NZ_AEZB01000002.1:63562-66372	WP_019281579.1	2-oxoglutarate dehydrogenase subunit E1	Wild type	ΔpbtA	OK	284.27	167.493	-0.763161	-1.08449	0.03585	0.145362	no
gene110	sdhB	NZ_AEZB01000002.1:66462-67175	WP_013856348.1	succinate dehydrogenase iron-sulfur subunit	Wild type	ΔpbtA	OK	149.842	99.8102	-0.586179	-1.00514	0.0898	0.261317	no
gene111	sdhA	NZ_AEZB01000002.1:67191-68957	WP_013856347.1	succinate dehydrogenase flavoprotein subunit	Wild type	ΔpbtA	OK	772.995	371.187	-1.05831	-1.4426	0.007	0.0452582	yes
gene112	sdhD	NZ_AEZB01000002.1:68958-69305	WP_010318675.1	succinate dehydrogenase_ hydrophobic membrane anchor protein	Wild type	ΔpbtA	OK	182.964	55.22	-1.7283	-2.54805	0.0036	0.0285114	yes
gene113	VAR_RS0100595	NZ_AEZB01000002.1:69299-69691	WP_019281580.1	succinate dehydrogenase cytochrome b556 large membrane subunit	Wild type	ΔpbtA	OK	55.0756	53.4022	-0.0445126	-0.0335542	0.94525	0.975582	no
gene114	gltA	NZ_AEZB01000002.1:70087-71376	WP_019281581.1	citrate (Si)-synthase	Wild type	ΔpbtA	OK	128.75	176.636	0.456208	0.693905	0.1891	0.412287	no
gene115	VAR_RS0100605	NZ_AEZB01000002.1:71462-72217	WP_019281582.1	Nif3-like dinuclear metal center hexameric protein	Wild type	ΔpbtA	OK	217.954	502.612	1.20542	2.07432	0.0004	0.00536755	yes
gene116	VAR_RS0100610	NZ_AEZB01000002.1:72304-73062	WP_019281583.1	hypothetical protein	Wild type	ΔpbtA	OK	50.6957	32.7144	-0.63194	-0.961713	0.1011	0.279341	no
gene117	VAR_RS0100615	NZ_AEZB01000002.1:73131-74777	WP_026028060.1	phosphoglucomutase_ alpha-D-glucose phosphate-specific	Wild type	ΔpbtA	OK	126.492	100.93	-0.325692	-0.459797	0.34945	0.597822	no
gene118	VAR_RS0100620	NZ_AEZB01000002.1:74888-75433	WP_010318681.1	replication initiation regulator SeqA	Wild type	ΔpbtA	OK	1290.37	317.501	-2.02294	-3.558	5e-05	0.000945745	yes
gene119	VAR_RS0100625	NZ_AEZB01000002.1:75526-76296	WP_019281584.1	acyl-CoA esterase	Wild type	ΔpbtA	OK	67.2179	51.9216	-0.372512	-0.607265	0.31	0.555524	no
gene120	VAR_RS0100630	NZ_AEZB01000002.1:76405-76626	WP_010318683.1	membrane protein	Wild type	ΔpbtA	OK	374.901	381.85	0.0264953	0.0869432	0.9443	0.975582	no
gene121	VAR_RS0100635	NZ_AEZB01000002.1:76675-77208	WP_013856340.1	flavodoxin	Wild type	ΔpbtA	OK	533.487	341.656	-0.64291	-1.16632	0.06365	0.211928	no
gene122	VAR_RS0100640	NZ_AEZB01000002.1:77279-77980	WP_019281585.1	murein hydrolase effector protein LrgB	Wild type	ΔpbtA	OK	64.1981	58.102	-0.143943	-0.129979	0.78765	0.896167	no
gene123	VAR_RS0100645	NZ_AEZB01000002.1:77977-78351	WP_050934198.1	CidA/LrgA family protein	Wild type	ΔpbtA	OK	177.656	53.3329	-1.73599	-1.24066	0.0265	0.117061	no
gene124	VAR_RS0100650	NZ_AEZB01000002.1:78541-79425	WP_029388096.1	LysR family transcriptional regulator	Wild type	ΔpbtA	OK	13.3734	7.2691	-0.879516	-0.391661	0.47765	0.708605	no
gene125	VAR_RS0100655	NZ_AEZB01000002.1:79422-79940	WP_010318688.1	DUF4442 domain-containing protein	Wild type	ΔpbtA	OK	296.47	120.822	-1.295	-1.65656	0.0008	0.00938878	yes
gene126	fur	NZ_AEZB01000002.1:80155-80604	WP_029388097.1	transcriptional repressor	Wild type	ΔpbtA	OK	956.946	380.604	-1.33015	-2.72654	0.0002	0.00305236	yes
gene127	VAR_RS0100665	NZ_AEZB01000002.1:80720-81733	WP_013856334.1	aspartate-semialdehyde dehydrogenase	Wild type	ΔpbtA	OK	232.805	175.582	-0.406976	-0.479878	0.41885	0.662623	no
gene128	VAR_RS0100670	NZ_AEZB01000002.1:81717-82862	WP_026028062.1	erythronate-4-phosphate dehydrogenase	Wild type	ΔpbtA	OK	158.041	129.866	-0.283275	-0.253384	0.59585	0.796857	no
gene129	VAR_RS0100675	NZ_AEZB01000002.1:83089-84300	WP_013856332.1	beta-ketoacyl-[acyl-carrier-protein] synthase I	Wild type	ΔpbtA	OK	343.941	246.996	-0.47767	-0.686847	0.18445	0.406636	no
gene130	mnmC	NZ_AEZB01000002.1:84428-86455	WP_019281588.1	bifunctional tRNA (5-methylaminomethyl-2-thiouridylate)-methyltransferase MnmD/FAD-dependent cmnm(5)s(2)U34 oxidoreductase MnmC	Wild type	ΔpbtA	OK	10.697	13.383	0.323198	0.43903	0.41005	0.655932	no
gene131	VAR_RS0100685	NZ_AEZB01000002.1:86570-87094	WP_026028358.1	FMN reductase	Wild type	ΔpbtA	OK	203.168	396.606	0.965033	1.60034	0.0076	0.0476642	yes
gene132	VAR_RS0100690	NZ_AEZB01000002.1:87212-87475	WP_013856329.1	hypothetical protein	Wild type	ΔpbtA	OK	1227.01	1499.77	0.289599	0.747626	0.39	0.635535	no
gene133	VAR_RS0100695	NZ_AEZB01000002.1:87508-88038	WP_019281589.1	hypothetical protein	Wild type	ΔpbtA	OK	100.357	55.4499	-0.855882	-1.45892	0.0247	0.112032	no
gene134	VAR_RS0100700	NZ_AEZB01000002.1:88273-88896	WP_029388098.1	membrane protein	Wild type	ΔpbtA	OK	6.95842	6.05164	-0.201433	-0.199577	0.73625	0.870222	no
gene135	VAR_RS0100705	NZ_AEZB01000002.1:89063-90148	WP_026028357.1	chorismate synthase	Wild type	ΔpbtA	OK	357.057	229.543	-0.637391	-1.02633	0.07105	0.225944	no
gene136	VAR_RS0100710	NZ_AEZB01000002.1:90333-91265	WP_013856325.1	ribosomal protein L3 N(5)-glutamine methyltransferase	Wild type	ΔpbtA	OK	40.2319	37.148	-0.115053	-0.175495	0.758	0.882018	no
gene137	VAR_RS0100715	NZ_AEZB01000002.1:91329-91859	WP_013856324.1	hypothetical protein	Wild type	ΔpbtA	OK	102.532	147.195	0.521651	1.00203	0.1452	0.35305	no
gene138	VAR_RS0100720	NZ_AEZB01000002.1:91916-93046	WP_019281592.1	flagellar biosynthesis protein FlhB	Wild type	ΔpbtA	OK	50.66	32.9523	-0.620469	-0.940658	0.09445	0.269987	no
gene139	VAR_RS0100725	NZ_AEZB01000002.1:93056-93838	WP_019281593.1	flagellar biosynthesis protein FliR	Wild type	ΔpbtA	OK	4.93119	3.06033	-0.688248	-0.671153	0.2543	0.493339	no
gene140	VAR_RS0100730	NZ_AEZB01000002.1:93847-94116	WP_013856321.1	flagellar export apparatus protein FliQ	Wild type	ΔpbtA	OK	8.38152	24.7944	1.56473	2.20005	0.0288	0.12459	no
gene141	VAR_RS0100735	NZ_AEZB01000002.1:94128-95030	WP_029388099.1	flagellar biosynthetic protein FliP	Wild type	ΔpbtA	OK	12.4942	11.0748	-0.173973	-0.158269	0.79905	0.901466	no
gene142	VAR_RS0100740	NZ_AEZB01000002.1:95017-95397	WP_013856319.1	flagellar biosynthesis protein FliO	Wild type	ΔpbtA	OK	43.3646	49.1859	0.181728	0.160048	0.74045	0.872156	no
gene143	fliN	NZ_AEZB01000002.1:95431-95841	WP_010318705.1	flagellar motor switch protein FliN	Wild type	ΔpbtA	OK	107.16	210.823	0.976274	2.04297	0.0064	0.0427789	yes
gene144	VAR_RS0100750	NZ_AEZB01000002.1:95859-96911	WP_013856317.1	flagellar motor switch protein FliM	Wild type	ΔpbtA	OK	99.5887	135.415	0.443335	0.761609	0.18895	0.412212	no
gene145	fliL	NZ_AEZB01000002.1:96919-97415	pseudo	flagellar basal body-associated protein FliL	Wild type	ΔpbtA	OK	234.517	295.721	0.334545	0.604122	0.33865	0.586575	no
gene146	VAR_RS0100760	NZ_AEZB01000002.1:97449-99500	WP_019281595.1	flagellar hook-length control protein FliK	Wild type	ΔpbtA	OK	109.679	143.14	0.384139	0.575862	0.26145	0.499847	no
gene147	VAR_RS0100765	NZ_AEZB01000002.1:99673-100125	WP_010318709.1	flagellar protein FliJ	Wild type	ΔpbtA	OK	74.5693	80.2888	0.106616	0.189819	0.7878	0.896167	no
gene148	fliI	NZ_AEZB01000002.1:100129-101451	WP_013856312.1	ATP synthase	Wild type	ΔpbtA	OK	20.9501	22.3961	0.0962881	0.0559534	0.91625	0.962252	no
gene149	VAR_RS0100775	NZ_AEZB01000002.1:101451-102254	WP_019281596.1	flagellar assembly protein FliH	Wild type	ΔpbtA	OK	188.576	208.029	0.141641	0.19164	0.7108	0.857528	no
gene150	VAR_RS0100780	NZ_AEZB01000002.1:102285-103334	WP_013856310.1	flagellar motor switch protein FliG	Wild type	ΔpbtA	OK	68.2093	80.7246	0.24304	0.211083	0.7169	0.860535	no
gene151	VAR_RS0100785	NZ_AEZB01000002.1:103327-105069	WP_019281597.1	flagellar M-ring protein FliF	Wild type	ΔpbtA	OK	108.456	83.4519	-0.378093	-0.435191	0.3693	0.6177	no
gene152	VAR_RS0100790	NZ_AEZB01000002.1:105084-105395	WP_026028064.1	flagellar hook-basal body complex protein FliE	Wild type	ΔpbtA	OK	385.249	401.979	0.0613321	0.150788	0.8603	0.933829	no
gene153	VAR_RS0100795	NZ_AEZB01000002.1:105480-106889	WP_026028065.1	sigma-54-dependent Fis family transcriptional regulator	Wild type	ΔpbtA	OK	111.223	179.647	0.691719	0.904813	0.0888	0.259468	no
gene154	VAR_RS0100800	NZ_AEZB01000002.1:106889-107947	WP_013856306.1	sensor histidine kinase	Wild type	ΔpbtA	OK	38.8483	52.9013	0.445453	0.236802	0.6172	0.807492	no
gene155	VAR_RS0100805	NZ_AEZB01000002.1:108077-109543	WP_017045739.1	sigma-54-dependent Fis family transcriptional regulator	Wild type	ΔpbtA	OK	51.7081	46.0476	-0.167266	-0.268193	0.6294	0.814647	no
gene156	VAR_RS0100810	NZ_AEZB01000002.1:109792-110202	WP_010318718.1	flagellar protein FliS	Wild type	ΔpbtA	OK	1518	954.093	-0.669974	-1.36329	0.0499	0.181622	no
gene157	fliD	NZ_AEZB01000002.1:110519-112519	WP_019281598.1	flagellar cap protein FliD	Wild type	ΔpbtA	OK	211.307	281.108	0.411779	0.612947	0.22995	0.460418	no
gene158	VAR_RS0100825	NZ_AEZB01000002.1:112542-112970	WP_013856302.1	flagellar protein FlaG	Wild type	ΔpbtA	OK	13185.6	7796.64	-0.758041	-1.30342	0.0783	0.239823	no
gene159	VAR_RS0100830	NZ_AEZB01000002.1:113045-114175	WP_026028066.1	flagellin B	Wild type	ΔpbtA	OK	3409.04	2323.67	-0.55296	-0.77825	0.14965	0.358354	no
gene160	VAR_RS0100835	NZ_AEZB01000002.1:114461-115594	WP_019281599.1	flagellin	Wild type	ΔpbtA	OK	982.175	1160.68	0.240917	0.364862	0.50735	0.730716	no
gene161	VAR_RS0100840	NZ_AEZB01000002.1:115838-116971	WP_019281600.1	flagellin	Wild type	ΔpbtA	OK	181.045	254.744	0.492701	0.804471	0.1468	0.354393	no
gene162	VAR_RS0100845	NZ_AEZB01000002.1:117097-117999	WP_019281601.1	deferrochelatase/peroxidase YfeX	Wild type	ΔpbtA	OK	156.772	255.673	0.705629	1.19005	0.0401	0.15739	no
gene163	VAR_RS0100850	NZ_AEZB01000002.1:118065-118529	WP_043004018.1	membrane protein	Wild type	ΔpbtA	OK	41.7217	40.9145	-0.0281866	-0.0454288	0.9459	0.975582	no
gene164	VAR_RS19180	NZ_AEZB01000002.1:118712-119054	pseudo	hypothetical protein	Wild type	ΔpbtA	OK	135.328	177.672	0.392752	0.835395	0.33045	0.575737	no
gene165	VAR_RS0100860	NZ_AEZB01000002.1:119059-119412	WP_019281603.1	hypothetical protein	Wild type	ΔpbtA	OK	12.7266	15.3164	0.267229	0.323205	0.6577	0.831545	no
gene166	VAR_RS0100865	NZ_AEZB01000002.1:119434-119721	WP_010318729.1	hypothetical protein	Wild type	ΔpbtA	OK	798.517	376.427	-1.08495	-2.48845	0.00515	0.0367002	yes
gene167	VAR_RS0100870	NZ_AEZB01000002.1:119924-120271	WP_019281604.1	arsenate reductase	Wild type	ΔpbtA	OK	35.0096	42.4507	0.278036	0.461587	0.554	0.765058	no
gene168	VAR_RS0100875	NZ_AEZB01000002.1:120288-121421	WP_017045749.1	succinyl-diaminopimelate desuccinylase	Wild type	ΔpbtA	OK	188.166	157.083	-0.260475	-0.41311	0.43815	0.679874	no
gene169	VAR_RS0100880	NZ_AEZB01000002.1:121425-122108	WP_019281605.1	peptidase M15	Wild type	ΔpbtA	OK	89.0089	65.4601	-0.443333	-0.71793	0.2219	0.44936	no
gene171	VAR_RS0100890	NZ_AEZB01000002.1:122110-122385	WP_043004020.1	hypothetical protein	Wild type	ΔpbtA	OK	94.8803	131.74	0.473513	0.475307	0.3054	0.55155	no
gene170	VAR_RS19185	NZ_AEZB01000002.1:122335-123354	WP_019281607.1	outer membrane protein assembly factor BamC	Wild type	ΔpbtA	OK	485.078	215.349	-1.17154	-1.5468	0.1132	0.302434	no
gene172	VAR_RS0100895	NZ_AEZB01000002.1:123406-124284	WP_029388100.1	4-hydroxy-tetrahydrodipicolinate synthase	Wild type	ΔpbtA	OK	198.421	290.952	0.55222	0.935173	0.10715	0.289974	no
gene173	VAR_RS0100900	NZ_AEZB01000002.1:124567-125109	WP_019281609.1	glycine cleavage system protein R	Wild type	ΔpbtA	OK	174.366	83.487	-1.06249	-1.89813	0.0045	0.0332682	yes
gene174	VAR_RS19190	NZ_AEZB01000002.1:125123-125473	pseudo	bacterioferritin comigratory protein	Wild type	ΔpbtA	OK	44.8698	35.2206	-0.349325	-0.557281	0.4667	0.704055	no
gene175	VAR_RS0100910	NZ_AEZB01000002.1:125547-125870	pseudo	integrase	Wild type	ΔpbtA	OK	773.034	499.726	-0.629396	-1.17105	0.15565	0.365549	no
gene176	VAR_RS19195	NZ_AEZB01000003.1:1-417	pseudo	transposase	Wild type	ΔpbtA	OK	15.1843	16.1934	0.0928254	0.114768	0.87845	0.942882	no
gene177	VAR_RS0100920	NZ_AEZB01000003.1:481-759	WP_019281612.1	hypothetical protein	Wild type	ΔpbtA	OK	22.1638	38.4317	0.794092	1.3061	0.1656	0.380524	no
gene178	VAR_RS0100925	NZ_AEZB01000003.1:807-1631	WP_019281613.1	transposase	Wild type	ΔpbtA	OK	37.1025	93.1428	1.32793	1.93041	0.0019	0.0178269	yes
gene179	VAR_RS19200	NZ_AEZB01000003.1:1646-1897	pseudo	DNA-binding protein	Wild type	ΔpbtA	OK	9.92115	23.9543	1.2717	1.82898	0.0659	0.215283	no
gene180	VAR_RS0100935	NZ_AEZB01000003.1:1978-2523	WP_019281615.1	hypothetical protein	Wild type	ΔpbtA	OK	22.6521	38.13	0.751285	1.16116	0.09785	0.273538	no
gene181	VAR_RS19205	NZ_AEZB01000003.1:2671-3033	WP_019281616.1	hypothetical protein	Wild type	ΔpbtA	OK	28.801	25.9769	-0.148889	-0.220703	0.78625	0.896005	no
gene183	VAR_RS0100955	NZ_AEZB01000003.1:3160-4012	pseudo	transposase	Wild type	ΔpbtA	OK	137.565	342.156	1.31454	1.15978	0.0357	0.144919	no
gene182	VAR_RS19210	NZ_AEZB01000003.1:4009-4317	WP_019281617.1	transposase	Wild type	ΔpbtA	OK	30.5577	58.148	0.928193	0.841685	0.1565	0.366128	no
gene184	VAR_RS0100960	NZ_AEZB01000003.1:4712-5668	WP_019281619.1	transposase	Wild type	ΔpbtA	OK	1.17556	1.54188	0.391334	0.325835	0.59035	0.795167	no
gene185	VAR_RS19215	NZ_AEZB01000003.1:5945-6740	pseudo	integrase	Wild type	ΔpbtA	OK	2.78931	3.82903	0.457074	0.402873	0.48935	0.716397	no
gene186	VAR_RS0100970	NZ_AEZB01000003.1:7264-7539	WP_019281621.1	hypothetical protein	Wild type	ΔpbtA	OK	2.16479	0.523204	-2.04878	-1.22004	0.2048	0.432207	no
gene187	VAR_RS0100975	NZ_AEZB01000003.1:7920-9932	WP_019281622.1	RNA helicase	Wild type	ΔpbtA	OK	64.4082	90.5978	0.492232	0.761846	0.14385	0.351326	no
gene188	VAR_RS0100980	NZ_AEZB01000003.1:10253-12310	WP_019281623.1	exoribonuclease II	Wild type	ΔpbtA	OK	32.4263	20.65	-0.651021	-0.958467	0.07435	0.232123	no
gene189	VAR_RS0100985	NZ_AEZB01000003.1:12371-12721	WP_029388104.1	hypothetical protein	Wild type	ΔpbtA	OK	101.447	66.9972	-0.598547	-1.24395	0.14535	0.35305	no
gene190	VAR_RS0100995	NZ_AEZB01000003.1:12896-13717	WP_026027798.1	phosphate ABC transporter substrate-binding protein	Wild type	ΔpbtA	OK	14.3218	12.8781	-0.153303	-0.202339	0.74405	0.873968	no
gene191	VAR_RS0101000	NZ_AEZB01000003.1:13771-14448	WP_019281625.1	MaoC family dehydratase	Wild type	ΔpbtA	OK	3438.9	3335.55	-0.0440237	-0.070681	0.9093	0.958918	no
gene193	VAR_RS0101010	NZ_AEZB01000003.1:15044-15586	WP_013868537.1	histone acetyltransferase	Wild type	ΔpbtA	OK	172.483	254.314	0.56016	1.01101	0.1098	0.295124	no
gene194	VAR_RS0101015	NZ_AEZB01000003.1:15761-16888	WP_019281626.1	acyl-CoA desaturase	Wild type	ΔpbtA	OK	100.098	123.537	0.303526	0.481236	0.3844	0.630784	no
gene195	dcuC	NZ_AEZB01000003.1:17186-18553	WP_019281627.1	anaerobic C4-dicarboxylate transporter DcuC	Wild type	ΔpbtA	OK	17.0331	18.0895	0.0868118	0.110652	0.82155	0.91409	no
gene196	VAR_RS19220	NZ_AEZB01000003.1:18620-19235	pseudo	nitrate/nitrite response regulator	Wild type	ΔpbtA	OK	112.673	69.5306	-0.696417	-1.21667	0.0554	0.192762	no
gene197	VAR_RS0101030	NZ_AEZB01000003.1:19240-20964	WP_019281628.1	nitrate/nitrite two-component system sensor histidine kinase	Wild type	ΔpbtA	OK	160.833	64.3033	-1.32259	-2.10516	0.0003	0.00423333	yes
gene198	VAR_RS0101035	NZ_AEZB01000003.1:21180-21674	WP_017045373.1	ferredoxin-type protein NapF	Wild type	ΔpbtA	OK	8.41735	0.740516	-3.50676	-2.71851	0.0067	0.0437963	yes
gene199	VAR_RS0101040	NZ_AEZB01000003.1:21677-21982	WP_013868531.1	nitrate reductase	Wild type	ΔpbtA	OK	5.49243	0.372047	-3.88389	-0.763491	0.45575	0.694662	no
gene200	VAR_RS0101045	NZ_AEZB01000003.1:21979-24468	WP_019281629.1	nitrate reductase catalytic subunit	Wild type	ΔpbtA	OK	17.7352	3.40416	-2.38125	-2.73661	5e-05	0.000945745	yes
gene201	VAR_RS0101050	NZ_AEZB01000003.1:24542-24997	WP_013868529.1	nitrate reductase	Wild type	ΔpbtA	OK	21.5579	8.47549	-1.34685	-1.73055	0.01715	0.0858949	no
gene202	VAR_RS0101055	NZ_AEZB01000003.1:25030-25608	WP_019281630.1	cytochrome c	Wild type	ΔpbtA	OK	21.6108	6.70617	-1.68819	-2.06135	0.0018	0.0172065	yes
gene203	VAR_RS0101065	NZ_AEZB01000003.1:25857-26759	WP_019281631.1	protein-export membrane protein SecF	Wild type	ΔpbtA	OK	27.0359	119.63	2.14563	2.94931	5e-05	0.000945745	yes
gene204	secD	NZ_AEZB01000003.1:26762-28600	WP_019281632.1	preprotein translocase subunit SecD	Wild type	ΔpbtA	OK	18.528	63.6186	1.77974	2.4865	5e-05	0.000945745	yes
gene205	VAR_RS0101075	NZ_AEZB01000003.1:28698-29201	WP_019281633.1	hypothetical protein	Wild type	ΔpbtA	OK	36.3377	25.1547	-0.530639	-0.729417	0.2801	0.522579	no
gene206	VAR_RS0101080	NZ_AEZB01000003.1:29295-29957	WP_043004049.1	hypothetical protein	Wild type	ΔpbtA	OK	128.741	380.579	1.56372	2.5649	5e-05	0.000945745	yes
gene207	VAR_RS0101085	NZ_AEZB01000003.1:30317-30673	WP_019281635.1	PTS sorbitol transporter subunit IIA	Wild type	ΔpbtA	OK	12.7856	13.8636	0.116789	0.15914	0.83595	0.919898	no
gene209	srlA	NZ_AEZB01000003.1:30680-31651	WP_017045368.1	PTS sorbitol transporter subunit IIB	Wild type	ΔpbtA	OK	17.6342	9.81175	-0.845796	-0.436249	0.37915	0.625681	no
gene208	VAR_RS0101090	NZ_AEZB01000003.1:31648-32211	WP_017045367.1	PTS sorbitol transporter subunit IIC	Wild type	ΔpbtA	OK	38.1964	23.5593	-0.697142	-0.89562	0.1013	0.279676	no
gene210	srlR	NZ_AEZB01000003.1:32404-33180	WP_013868510.1	transcriptional regulator	Wild type	ΔpbtA	OK	241.028	170.228	-0.501734	-0.86907	0.1415	0.347976	no
gene211	VAR_RS0101105	NZ_AEZB01000003.1:33263-33619	WP_019281636.1	glucitol operon activator	Wild type	ΔpbtA	OK	87.4069	60.6905	-0.526277	-0.947885	0.21485	0.442902	no
gene212	VAR_RS0101110	NZ_AEZB01000003.1:33715-34494	WP_013868508.1	sorbitol 6-phosphate dehydrogenase	Wild type	ΔpbtA	OK	48.5782	52.1386	0.102041	0.149442	0.7796	0.891572	no
gene213	VAR_RS0101115	NZ_AEZB01000003.1:34553-34915	WP_013868507.1	PTS sorbitol transporter subunit IIA	Wild type	ΔpbtA	OK	11.9722	10.4455	-0.196802	-0.234267	0.75435	0.880075	no
gene214	VAR_RS0101120	NZ_AEZB01000003.1:34926-35918	WP_019281637.1	PTS sorbitol transporter subunit IIB	Wild type	ΔpbtA	OK	14.4149	18.7446	0.37892	0.467094	0.3733	0.621177	no
gene215	srlA	NZ_AEZB01000003.1:35932-36480	WP_038148604.1	PTS glucitol/sorbitol transporter subunit IIC	Wild type	ΔpbtA	OK	15.1355	26.3035	0.79732	0.992383	0.1055	0.287257	no
gene216	VAR_RS0101135	NZ_AEZB01000003.1:37155-37499	WP_029388105.1	transcriptional regulator	Wild type	ΔpbtA	OK	11.7224	14.1565	0.272187	0.340618	0.66515	0.836969	no
gene218	VAR_RS0101145	NZ_AEZB01000003.1:37500-38233	pseudo	hypothetical protein	Wild type	ΔpbtA	OK	2.86433	1.62091	-0.8214	-0.486088	0.4004	0.646846	no
gene219	VAR_RS0101150	NZ_AEZB01000003.1:38233-38958	WP_019281640.1	hypothetical protein	Wild type	ΔpbtA	OK	2.08531	1.40998	-0.56459	-0.314862	0.69405	0.851572	no
gene220	VAR_RS0101155	NZ_AEZB01000003.1:38955-39680	WP_019281641.1	hypothetical protein	Wild type	ΔpbtA	OK	1.36237	0.937205	-0.53968	-0.190054	0.7609	0.883081	no
gene217	VAR_RS19225	NZ_AEZB01000003.1:39677-40363	WP_020699786.1	hypothetical protein	Wild type	ΔpbtA	OK	1.2533	0.439052	-1.51327	-0.530316	0.42255	0.666041	no
gene221	VAR_RS0101160	NZ_AEZB01000003.1:40402-41118	WP_019281643.1	hypothetical protein	Wild type	ΔpbtA	OK	0.576366	1.3726	1.25185	0.529789	0.4272	0.670991	no
gene222	VAR_RS0101165	NZ_AEZB01000003.1:41118-41819	WP_019281644.1	hypothetical protein	Wild type	ΔpbtA	OK	3.16396	3.86412	0.288408	0.219517	0.6964	0.851572	no
gene223	VAR_RS0101175	NZ_AEZB01000004.1:145-490	WP_019281646.1	hypothetical protein	Wild type	ΔpbtA	OK	39.1105	34.6737	-0.173714	-0.265548	0.73535	0.869606	no
gene224	VAR_RS0101180	NZ_AEZB01000005.1:1-1318	WP_019281647.1	hypothetical protein	Wild type	ΔpbtA	OK	41.6882	90.0348	1.11084	1.52197	0.0103	0.0595558	no
gene225	VAR_RS0101185	NZ_AEZB01000005.1:1311-2168	WP_019281648.1	hypothetical protein	Wild type	ΔpbtA	OK	27.6122	55.1219	0.997321	0.749089	0.1458	0.353659	no
gene226	VAR_RS19230	NZ_AEZB01000005.1:2169-3539	WP_043004060.1	ATPase	Wild type	ΔpbtA	OK	20.9904	41.8092	0.994092	1.43221	0.012	0.0660557	no
gene227	VAR_RS0101195	NZ_AEZB01000005.1:4577-4744	WP_019281650.1	hypothetical protein	Wild type	ΔpbtA	OK	7.87798	4.56337	-0.787725	-1.30437	0.5166	0.736498	no
gene228	VAR_RS0101200	NZ_AEZB01000005.1:4812-5435	WP_019281651.1	hypothetical protein	Wild type	ΔpbtA	OK	24.6199	55.6295	1.17603	1.16661	0.0764	0.236037	no
gene229	VAR_RS19235	NZ_AEZB01000005.1:5435-6545	pseudo	metallo-beta-lactamase	Wild type	ΔpbtA	OK	20.3907	43.4483	1.09139	1.11139	0.03195	0.134455	no
gene230	VAR_RS19240	NZ_AEZB01000005.1:6691-7348	pseudo	amino acid adenylation	Wild type	ΔpbtA	OK	3.62913	5.21279	0.522434	0.502336	0.4149	0.660127	no
gene231	VAR_RS0101215	NZ_AEZB01000005.1:7418-8311	WP_019281653.1	hypothetical protein	Wild type	ΔpbtA	OK	22.7111	46.082	1.02081	1.51786	0.0126	0.0679903	no
gene232	VAR_RS0101220	NZ_AEZB01000005.1:8487-9755	WP_019281654.1	hypothetical protein	Wild type	ΔpbtA	OK	11.1267	24.8694	1.16035	1.52299	0.00745	0.0470554	yes
gene233	VAR_RS0101225	NZ_AEZB01000005.1:9782-16111	WP_019281655.1	hypothetical protein	Wild type	ΔpbtA	OK	16.9432	42.4088	1.32366	1.94682	0.00035	0.00482403	yes
gene234	VAR_RS0101230	NZ_AEZB01000005.1:16112-18069	pseudo	hypothetical protein	Wild type	ΔpbtA	OK	1.91966	5.13728	1.42015	1.47758	0.012	0.0660557	no
gene235	VAR_RS0101235	NZ_AEZB01000006.1:48-503	WP_019281657.1	hypothetical protein	Wild type	ΔpbtA	OK	1230.29	2009.99	0.708186	1.33379	0.0713	0.226176	no
gene236	VAR_RS19245	NZ_AEZB01000006.1:713-1098	pseudo	transposase	Wild type	ΔpbtA	OK	69.1992	170.735	1.30293	2.38113	0.002	0.0184249	yes
gene237	VAR_RS19250	NZ_AEZB01000007.1:25-902	pseudo	mechanosensitive ion channel protein MscS	Wild type	ΔpbtA	OK	54.3556	28.5257	-0.930165	-1.44326	0.0188	0.0919571	no
gene238	VAR_RS0101250	NZ_AEZB01000007.1:1003-2625	WP_050934199.1	nitric oxide reductase transcription regulator	Wild type	ΔpbtA	OK	63.0791	84.5238	0.422196	0.670265	0.2155	0.443061	no
gene239	VAR_RS0101255	NZ_AEZB01000007.1:2788-3975	WP_019281659.1	flavohemoprotein	Wild type	ΔpbtA	OK	67.0928	100.732	0.586298	0.852015	0.0875	0.258002	no
gene240	VAR_RS0101260	NZ_AEZB01000007.1:4166-4711	WP_019281660.1	cellulose synthase operon C protein	Wild type	ΔpbtA	OK	12.1921	8.74973	-0.478634	-0.58557	0.38925	0.634651	no
gene241	VAR_RS0101265	NZ_AEZB01000007.1:4783-4992	WP_010318975.1	cold-shock protein	Wild type	ΔpbtA	OK	1780.83	743.349	-1.26044	-3.75159	0.0029	0.0242645	yes
gene242	VAR_RS0101275	NZ_AEZB01000007.1:5787-6149	WP_029388108.1	NADH:ubiquinone oxidoreductase	Wild type	ΔpbtA	OK	1087.43	1254.46	0.206136	0.433982	0.5477	0.759899	no
gene243	VAR_RS0101280	NZ_AEZB01000007.1:6359-6598	WP_017046015.1	membrane protein	Wild type	ΔpbtA	OK	7.60917	3.89206	-0.967205	-1.12357	0.29625	0.541901	no
gene244	VAR_RS0101285	NZ_AEZB01000007.1:6763-7767	WP_019281663.1	chemotaxis protein CheC	Wild type	ΔpbtA	OK	534.799	501.582	-0.0925096	-0.150892	0.79455	0.89867	no
gene245	VAR_RS0101290	NZ_AEZB01000007.1:7770-8210	WP_019281664.1	diguanylate cyclase	Wild type	ΔpbtA	OK	47.5803	58.8492	0.306661	0.489601	0.47705	0.708605	no
gene246	VAR_RS0101295	NZ_AEZB01000007.1:8286-9287	WP_019281665.1	lactate dehydrogenase	Wild type	ΔpbtA	OK	943.861	1202.55	0.349453	0.536284	0.3312	0.576762	no
gene247	VAR_RS0101300	NZ_AEZB01000007.1:9855-10898	WP_019281666.1	guanosine monophosphate reductase	Wild type	ΔpbtA	OK	262.192	658.33	1.32819	1.53946	0.003	0.0247517	yes
gene249	VAR_RS0101310	NZ_AEZB01000007.1:11021-11645	pseudo	endonuclease	Wild type	ΔpbtA	OK	12.9336	18.4817	0.514974	0.570596	0.31065	0.555625	no
gene248	VAR_RS19255	NZ_AEZB01000007.1:11642-13516	WP_019281668.1	integrase	Wild type	ΔpbtA	OK	13.6492	14.2424	0.0613757	0.0381147	0.9515	0.978183	no
gene250	VAR_RS19260	NZ_AEZB01000007.1:13513-14467	pseudo	transposase	Wild type	ΔpbtA	OK	4.74232	5.84305	0.301127	0.125913	0.8181	0.910821	no
gene251	VAR_RS19265	NZ_AEZB01000007.1:15196-15774	pseudo	hypothetical protein	Wild type	ΔpbtA	OK	91.0586	147.5	0.695847	1.20153	0.0698	0.223169	no
gene252	VAR_RS0101330	NZ_AEZB01000008.1:1-1597	pseudo	type VI secretion protein VgrG	Wild type	ΔpbtA	OK	44.6535	37.8602	-0.238094	-0.362394	0.5129	0.734597	no
gene253	VAR_RS0101335	NZ_AEZB01000008.1:1610-2191	WP_019281674.1	hypothetical protein	Wild type	ΔpbtA	OK	12.4273	10.9792	-0.178736	-0.204597	0.7653	0.885019	no
gene254	VAR_RS0101345	NZ_AEZB01000008.1:2692-3012	WP_019281676.1	transposase	Wild type	ΔpbtA	OK	1.11013	0.330739	-1.74697	-0.610814	0.3624	0.611272	no
gene255	VAR_RS19270	NZ_AEZB01000008.1:3009-3361	pseudo	transposase	Wild type	ΔpbtA	NOTEST	0	0.293257	inf	0	1	1	no
gene256	VAR_RS0101355	NZ_AEZB01000009.1:195-1490	WP_019281677.1	type VI secretion protein	Wild type	ΔpbtA	OK	23.4188	12.8082	-0.870602	-1.19862	0.0304	0.129464	no
gene257	VAR_RS0101360	NZ_AEZB01000009.1:1548-5093	WP_017045001.1	type VI secretion protein IcmF	Wild type	ΔpbtA	OK	29.8535	13.1951	-1.17789	-1.73489	0.00075	0.0089798	yes
gene258	VAR_RS0101365	NZ_AEZB01000009.1:5111-6508	WP_019281678.1	type VI secretion-associated protein	Wild type	ΔpbtA	OK	77.924	25.8537	-1.5917	-2.33757	5e-05	0.000945745	yes
gene259	VAR_RS0101370	NZ_AEZB01000009.1:6518-7177	WP_019281679.1	type VI secretion protein	Wild type	ΔpbtA	OK	9.67778	3.81292	-1.34378	-0.542455	0.36255	0.611272	no
gene260	VAR_RS0101375	NZ_AEZB01000009.1:7174-8736	WP_029388109.1	sigma-54-dependent Fis family transcriptional regulator	Wild type	ΔpbtA	OK	53.7447	11.0113	-2.28713	-2.76239	5e-05	0.000945745	yes
gene261	VAR_RS0101380	NZ_AEZB01000009.1:8739-11357	WP_029388110.1	ClpV1 family T6SS ATPase	Wild type	ΔpbtA	OK	68.2332	11.3682	-2.58547	-3.71596	5e-05	0.000945745	yes
gene262	VAR_RS19275	NZ_AEZB01000009.1:11381-12118	WP_050928076.1	type IV secretion protein DotU	Wild type	ΔpbtA	OK	60.4844	11.0286	-2.45531	-3.29784	5e-05	0.000945745	yes
gene263	VAR_RS0101395	NZ_AEZB01000009.1:12156-13490	WP_017044997.1	type VI secretion system-associated protein	Wild type	ΔpbtA	OK	24.0887	3.05868	-2.97737	-3.37112	5e-05	0.000945745	yes
gene264	VAR_RS0101400	NZ_AEZB01000009.1:13495-13846	WP_019281682.1	type VI secretion lipoprotein	Wild type	ΔpbtA	OK	152.634	12.5458	-3.6048	-5.58203	5e-05	0.000945745	yes
gene267	VAR_RS0101415	NZ_AEZB01000010.1:875-2005	WP_029388111.1	epoxyqueuosine reductase	Wild type	ΔpbtA	OK	32.488	32.7314	0.0107696	0.0162958	0.97545	0.990208	no
gene269	VAR_RS0101425	NZ_AEZB01000010.1:2684-4405	WP_019281684.1	N-acetylmuramoyl-L-alanine amidase	Wild type	ΔpbtA	OK	28.0561	37.286	0.410317	0.448365	0.37055	0.618587	no
gene270	VAR_RS0101430	NZ_AEZB01000010.1:4414-6390	WP_043004069.1	DNA mismatch repair protein MutL	Wild type	ΔpbtA	OK	28.6474	39.7404	0.472202	0.731718	0.1726	0.391432	no
gene271	VAR_RS0101435	NZ_AEZB01000010.1:6403-7353	WP_019281686.1	tRNA (adenosine(37)-N6)-dimethylallyltransferase MiaA	Wild type	ΔpbtA	OK	421.697	339.699	-0.311949	-0.490001	0.39085	0.636174	no
gene272	VAR_RS0101440	NZ_AEZB01000010.1:7535-7801	WP_013857931.1	RNA-binding protein Hfq	Wild type	ΔpbtA	OK	825.234	298.346	-1.46782	-3.76186	5e-05	0.000945745	yes
gene273	VAR_RS0101445	NZ_AEZB01000010.1:7843-9132	WP_010318941.1	GTPase HflX	Wild type	ΔpbtA	OK	307.852	241.241	-0.351761	-0.546381	0.3109	0.555625	no
gene274	VAR_RS0101450	NZ_AEZB01000010.1:9178-10371	WP_013857930.1	protease modulator HflK	Wild type	ΔpbtA	OK	1007.85	1372.27	0.445289	0.656709	0.2324	0.464278	no
gene275	VAR_RS0101455	NZ_AEZB01000010.1:10374-11354	WP_013857929.1	protease modulator HflC	Wild type	ΔpbtA	OK	578.788	570.989	-0.0195701	-0.0303997	0.95345	0.979285	no
gene276	VAR_RS0101460	NZ_AEZB01000010.1:11426-11614	WP_017045795.1	hypothetical protein	Wild type	ΔpbtA	OK	3.98463	8.08684	1.02113	0.952125	0.28615	0.529974	no
gene277	VAR_RS0101465	NZ_AEZB01000010.1:11679-11906	WP_010318937.1	lysis protein	Wild type	ΔpbtA	OK	42.68	19.5691	-1.12498	-2.12853	0.07075	0.225235	no
gene278	VAR_RS0101470	NZ_AEZB01000010.1:11909-12889	WP_029388113.1	lipoprotein	Wild type	ΔpbtA	OK	52.3501	37.5199	-0.480538	-0.733124	0.17685	0.396519	no
gene279	VAR_RS0101475	NZ_AEZB01000010.1:13029-13817	WP_010318935.1	peptidyl-prolyl cis-trans isomerase	Wild type	ΔpbtA	OK	340.678	456.698	0.422833	0.726572	0.2189	0.447361	no
gene280	VAR_RS0101480	NZ_AEZB01000010.1:14003-14722	WP_013857924.1	hypothetical protein	Wild type	ΔpbtA	OK	212.789	215.95	0.0212709	0.0330504	0.95295	0.979107	no
gene281	VAR_RS0101485	NZ_AEZB01000010.1:14716-15120	WP_010318933.1	sulfurtransferase	Wild type	ΔpbtA	OK	92.4242	90.0055	-0.0382577	-0.0218107	0.96235	0.984215	no
gene282	VAR_RS19280	NZ_AEZB01000010.1:15181-15474	WP_050934201.1	sulfur relay protein TusC	Wild type	ΔpbtA	OK	29.0888	20.834	-0.481523	-0.741334	0.3868	0.632978	no
gene283	VAR_RS0101495	NZ_AEZB01000010.1:15484-15759	WP_013857922.1	hypothetical protein	Wild type	ΔpbtA	OK	31.3833	9.99612	-1.65056	-2.33638	0.0115	0.0640972	no
gene284	VAR_RS0101500	NZ_AEZB01000010.1:15942-16316	WP_010318930.1	30S ribosomal protein S12	Wild type	ΔpbtA	OK	1130.17	1064.92	-0.085797	-0.179196	0.80925	0.906243	no
gene285	VAR_RS0101505	NZ_AEZB01000010.1:16413-16883	WP_013857921.1	30S ribosomal protein S7	Wild type	ΔpbtA	OK	709.718	511.18	-0.473415	-0.739293	0.1889	0.412212	no
gene286	fusA	NZ_AEZB01000010.1:16959-19055	WP_010318928.1	elongation factor G	Wild type	ΔpbtA	OK	931.831	955.469	0.0361401	0.0439463	0.92985	0.969145	no
gene287	VAR_RS0101515	NZ_AEZB01000011.1:51-578	WP_013855605.1	protoporphyrinogen oxidase	Wild type	ΔpbtA	OK	11.7817	15.6502	0.409628	0.560968	0.4384	0.679874	no
gene288	VAR_RS0101520	NZ_AEZB01000011.1:588-2045	WP_017046377.1	potassium transporter	Wild type	ΔpbtA	OK	23.1217	23.5067	0.0238254	0.0341221	0.9459	0.975582	no
gene289	VAR_RS0101525	NZ_AEZB01000011.1:2076-2699	WP_017044107.1	YigZ family protein	Wild type	ΔpbtA	OK	14.2168	11.3695	-0.322437	-0.392683	0.51495	0.734816	no
gene290	fadB	NZ_AEZB01000011.1:2919-5090	WP_019281689.1	multifunctional fatty acid oxidation complex subunit alpha	Wild type	ΔpbtA	OK	45.1057	47.8754	0.0859724	0.131506	0.797	0.90012	no
gene291	fadA	NZ_AEZB01000011.1:5105-6280	WP_019281690.1	3-ketoacyl-CoA thiolase	Wild type	ΔpbtA	OK	25.9797	51.3318	0.982466	1.40312	0.00725	0.0466203	yes
gene292	VAR_RS0101540	NZ_AEZB01000011.1:6347-7252	WP_019281691.1	LysR family transcriptional regulator	Wild type	ΔpbtA	OK	158.964	396.433	1.31838	2.10609	0.0005	0.00644203	yes
gene293	VAR_RS0101545	NZ_AEZB01000011.1:7401-8606	WP_026027660.1	Bcr/CflA family drug resistance efflux transporter	Wild type	ΔpbtA	OK	81.047	31.7879	-1.35028	-1.9909	0.00025	0.0036888	yes
gene294	glmU	NZ_AEZB01000011.1:8669-10030	WP_026029111.1	bifunctional N-acetylglucosamine-1-phosphate uridyltransferase/glucosamine-1-phosphate acetyltransferase	Wild type	ΔpbtA	OK	95.5688	139.437	0.545007	0.840433	0.1031	0.283326	no
gene295	atpC	NZ_AEZB01000011.1:10158-10604	WP_019281692.1	F0F1 ATP synthase subunit epsilon	Wild type	ΔpbtA	OK	851.428	1187.01	0.47937	0.85625	0.1878	0.410964	no
gene296	VAR_RS0101560	NZ_AEZB01000011.1:10623-12026	WP_010319968.1	ATP synthase subunit beta	Wild type	ΔpbtA	OK	1430.43	1964.05	0.457384	0.586815	0.24865	0.486626	no
gene297	VAR_RS0101565	NZ_AEZB01000011.1:12061-12927	WP_013855594.1	F0F1 ATP synthase subunit gamma	Wild type	ΔpbtA	OK	1395.95	1442.53	0.047353	0.0756651	0.8988	0.952648	no
gene298	VAR_RS0101570	NZ_AEZB01000011.1:12991-14532	WP_026027662.1	ATP synthase subunit alpha	Wild type	ΔpbtA	OK	932.654	995.559	0.0941637	0.127799	0.80345	0.904136	no
gene299	VAR_RS0101575	NZ_AEZB01000011.1:14546-15079	WP_013855592.1	F0F1 ATP synthase subunit delta	Wild type	ΔpbtA	OK	2174.35	2453.56	0.174291	0.303416	0.63695	0.818008	no
gene300	VAR_RS0101580	NZ_AEZB01000011.1:15095-15565	WP_013855591.1	F0F1 ATP synthase subunit B	Wild type	ΔpbtA	OK	1255.55	963.721	-0.381635	-0.717489	0.27235	0.513781	no
gene301	VAR_RS0101585	NZ_AEZB01000011.1:15642-15896	WP_002540812.1	ATP synthase subunit C	Wild type	ΔpbtA	OK	326.243	247.766	-0.396969	-0.975079	0.2871	0.530904	no
gene302	VAR_RS0101590	NZ_AEZB01000011.1:15954-16784	WP_013855589.1	F0F1 ATP synthase subunit A	Wild type	ΔpbtA	OK	199.014	152.964	-0.37968	-0.599997	0.29225	0.537909	no
gene303	VAR_RS0101595	NZ_AEZB01000011.1:16793-17182	WP_013855588.1	F0F1 ATP synthase subunit I	Wild type	ΔpbtA	OK	836.763	855.432	0.0318348	0.0590022	0.92465	0.966791	no
gene304	VAR_RS0101600	NZ_AEZB01000011.1:17371-18252	WP_017044113.1	chromosome partitioning protein ParB	Wild type	ΔpbtA	OK	509.093	408.955	-0.315988	-0.518729	0.37375	0.621635	no
gene305	VAR_RS0101605	NZ_AEZB01000011.1:18277-19050	WP_013855586.1	cobyric acid synthase CobQ	Wild type	ΔpbtA	OK	290.162	298.081	0.0388432	0.0679773	0.9091	0.958918	no
gene307	gidA	NZ_AEZB01000011.1:19065-19697	WP_010319958.1	16S rRNA methyltransferase G	Wild type	ΔpbtA	OK	81.9294	108.019	0.398832	0.416963	0.41925	0.662623	no
gene306	VAR_RS0101610	NZ_AEZB01000011.1:19694-21592	WP_019281693.1	tRNA uridine(34) 5-carboxymethylaminomethyl synthesis enzyme MnmG	Wild type	ΔpbtA	OK	214.574	335.175	0.643438	0.728952	0.2386	0.473208	no
gene308	VAR_RS0101620	NZ_AEZB01000011.1:22074-22508	WP_017044116.1	FMN-binding protein MioC	Wild type	ΔpbtA	OK	166.184	158.344	-0.0697242	-0.126625	0.8451	0.925239	no
gene309	trmE	NZ_AEZB01000011.1:22552-23913	WP_029388114.1	tRNA uridine(34) 5-carboxymethylaminomethyl synthesis GTPase MnmE	Wild type	ΔpbtA	OK	138.727	281.037	1.01851	1.60036	0.00345	0.0276935	yes
gene310	VAR_RS0101630	NZ_AEZB01000011.1:24025-25647	WP_017046370.1	membrane protein insertase YidC	Wild type	ΔpbtA	OK	41.1803	46.4388	0.173376	0.260804	0.6177	0.807707	no
gene311	VAR_RS0101640	NZ_AEZB01000011.1:25877-26200	WP_013855581.1	ribonuclease P protein component	Wild type	ΔpbtA	OK	9.97243	8.5535	-0.22143	-0.274348	0.7442	0.873968	no
gene312	rpmH	NZ_AEZB01000011.1:26246-26383	WP_010319951.1	50S ribosomal protein L34	Wild type	ΔpbtA	OK	40.8605	17.4184	-1.2301	-4.92054	0.197	0.424673	no
gene313	VAR_RS0101650	NZ_AEZB01000011.1:26580-27329	WP_013855580.1	arginine ABC transporter ATP-binding protein	Wild type	ΔpbtA	OK	126.808	77.429	-0.7117	-1.12751	0.05665	0.19558	no
gene314	VAR_RS0101655	NZ_AEZB01000011.1:27326-27997	WP_029388115.1	ABC transporter permease	Wild type	ΔpbtA	OK	22.2275	17.2641	-0.364566	-0.191865	0.70265	0.853622	no
gene315	VAR_RS19285	NZ_AEZB01000011.1:28073-28823	pseudo	amino acid ABC transporter substrate-binding protein	Wild type	ΔpbtA	OK	166.742	97.1429	-0.779434	-1.2687	0.03395	0.139729	no
gene316	dnaA	NZ_AEZB01000011.1:29133-30536	WP_010319947.1	chromosomal replication initiation protein DnaA	Wild type	ΔpbtA	OK	199.98	203.207	0.0230922	0.0366944	0.94555	0.975582	no
gene317	VAR_RS0101670	NZ_AEZB01000011.1:30610-31710	WP_019281695.1	DNA polymerase III subunit beta	Wild type	ΔpbtA	OK	51.1641	69.0064	0.4316	0.682102	0.2223	0.449914	no
gene318	recF	NZ_AEZB01000011.1:31720-32799	WP_019281696.1	DNA replication/repair protein RecF	Wild type	ΔpbtA	OK	91.6505	84.9658	-0.109261	-0.180097	0.75325	0.87908	no
gene319	gyrB	NZ_AEZB01000011.1:32819-35236	WP_019281697.1	DNA gyrase subunit B	Wild type	ΔpbtA	OK	154.565	165.184	0.0958627	0.141001	0.78065	0.891742	no
gene320	VAR_RS0101690	NZ_AEZB01000011.1:36549-36989	WP_013855571.1	heat-shock protein Hsp20	Wild type	ΔpbtA	OK	6143.65	4825.62	-0.34838	-0.546629	0.45015	0.689674	no
gene321	avtA	NZ_AEZB01000011.1:37058-38305	pseudo	valine--pyruvate aminotransferase	Wild type	ΔpbtA	OK	23.6039	16.2104	-0.542104	-0.747599	0.1712	0.389749	no
gene322	VAR_RS19295	NZ_AEZB01000011.1:38519-40599	pseudo	glycine-tRNA synthetase subunit beta	Wild type	ΔpbtA	OK	113.321	103.742	-0.127414	-0.194335	0.7069	0.855886	no
gene323	VAR_RS0101705	NZ_AEZB01000011.1:40601-41518	WP_013855568.1	glycine--tRNA ligase subunit alpha	Wild type	ΔpbtA	OK	84.0597	171.843	1.0316	1.62303	0.00375	0.0293722	yes
gene324	VAR_RS0101710	NZ_AEZB01000011.1:41933-42487	WP_017046363.1	membrane protein	Wild type	ΔpbtA	OK	10.3888	15.5838	0.585015	0.610676	0.25975	0.499337	no
gene325	VAR_RS0101715	NZ_AEZB01000011.1:42643-42903	WP_010319938.1	hypothetical protein	Wild type	ΔpbtA	OK	678.863	683.574	0.00997743	0.0265334	0.97615	0.990636	no
gene326	VAR_RS0101720	NZ_AEZB01000011.1:43003-43251	WP_010319937.1	sulfurtransferase TusA	Wild type	ΔpbtA	OK	39.1306	34.4479	-0.183882	-0.363573	0.73065	0.866931	no
gene327	VAR_RS0101725	NZ_AEZB01000011.1:43385-43570	WP_010319936.1	membrane protein	Wild type	ΔpbtA	OK	80.3433	12.5286	-2.68095	-5.74979	0.00275	0.0235072	yes
gene328	VAR_RS0101730	NZ_AEZB01000011.1:43727-44671	WP_019281698.1	LysR family transcriptional regulator	Wild type	ΔpbtA	OK	4.73542	6.16577	0.380788	0.414561	0.4906	0.717341	no
gene329	VAR_RS0101735	NZ_AEZB01000011.1:44717-45697	WP_017047824.1	quinone oxidoreductase	Wild type	ΔpbtA	OK	30.1603	59.455	0.979148	1.45162	0.0076	0.0476642	yes
gene330	VAR_RS0101740	NZ_AEZB01000011.1:45845-47383	WP_017046359.1	PLP-dependent threonine dehydratase	Wild type	ΔpbtA	OK	76.3671	57.6834	-0.404794	-0.606252	0.25085	0.489316	no
gene331	VAR_RS0101745	NZ_AEZB01000011.1:47387-49228	WP_019281699.1	dihydroxy-acid dehydratase	Wild type	ΔpbtA	OK	336.911	337.187	0.00117794	0.00158824	0.99745	0.998542	no
gene332	VAR_RS0101750	NZ_AEZB01000011.1:49245-50183	WP_010319931.1	branched chain amino acid aminotransferase	Wild type	ΔpbtA	OK	181.576	159.019	-0.191373	-0.303423	0.57935	0.784894	no
gene333	VAR_RS0101755	NZ_AEZB01000011.1:50196-50480	WP_010319930.1	acetolactate synthase	Wild type	ΔpbtA	OK	654.474	282.852	-1.21029	-1.62204	0.10585	0.287686	no
gene334	VAR_RS0101760	NZ_AEZB01000011.1:50480-52126	WP_017044151.1	acetolactate synthase 2 catalytic subunit	Wild type	ΔpbtA	OK	154.402	92.5532	-0.738338	-0.873955	0.0711	0.225944	no
gene335	VAR_RS19300	NZ_AEZB01000011.1:52604-53574	pseudo	ATP-dependent protease	Wild type	ΔpbtA	OK	1.11013	1.28482	0.210847	0.149243	0.7961	0.899851	no
gene336	VAR_RS0101770	NZ_AEZB01000011.1:53602-54240	WP_019281701.1	hypothetical protein	Wild type	ΔpbtA	OK	94.5699	298.589	1.65871	3.06198	5e-05	0.000945745	yes
gene337	VAR_RS0101775	NZ_AEZB01000011.1:54243-56150	WP_019281702.1	hypothetical protein	Wild type	ΔpbtA	OK	41.6994	94.4471	1.17948	1.8283	0.0016	0.0157171	yes
gene338	VAR_RS19305	NZ_AEZB01000011.1:56164-57000	WP_050934203.1	AAA family ATPase	Wild type	ΔpbtA	OK	21.7491	53.4112	1.29619	1.89661	0.00165	0.0160751	yes
gene339	VAR_RS0101790	NZ_AEZB01000012.1:172-978	WP_019281704.1	hypothetical protein	Wild type	ΔpbtA	OK	4.78117	5.69749	0.252964	0.28468	0.68495	0.847194	no
gene340	VAR_RS0101795	NZ_AEZB01000012.1:1102-2304	WP_029388116.1	hypothetical protein	Wild type	ΔpbtA	OK	9.43883	12.9015	0.450855	0.586941	0.3343	0.581022	no
gene341	VAR_RS0101800	NZ_AEZB01000013.1:1-491	WP_019281705.1	GNAT family N-acetyltransferase	Wild type	ΔpbtA	OK	138.367	134.602	-0.0397944	-0.0762642	0.9144	0.961445	no
gene342	VAR_RS0101805	NZ_AEZB01000013.1:647-1042	WP_017049506.1	hypothetical protein	Wild type	ΔpbtA	OK	1109.58	851.284	-0.382302	-0.796879	0.3022	0.547439	no
gene343	VAR_RS0101810	NZ_AEZB01000014.1:529-1581	WP_019281706.1	MexH family multidrug efflux RND transporter periplasmic adaptor subunit	Wild type	ΔpbtA	OK	38.3405	21.424	-0.839642	-0.601942	0.31125	0.555625	no
gene344	VAR_RS0101815	NZ_AEZB01000014.1:1581-4691	WP_019281707.1	multidrug transporter AcrB	Wild type	ΔpbtA	OK	35.4071	26.8037	-0.401606	-0.493103	0.31495	0.558863	no
gene345	VAR_RS0101820	NZ_AEZB01000014.1:5012-5524	WP_050934205.1	protein-tyrosine-phosphatase	Wild type	ΔpbtA	OK	52.4484	35.1507	-0.577347	-0.92405	0.1874	0.410341	no
gene346	VAR_RS0101825	NZ_AEZB01000014.1:5814-6941	WP_029388117.1	UDP-N-acetyl glucosamine 2-epimerase	Wild type	ΔpbtA	OK	75.848	59.7604	-0.34392	-0.553986	0.33165	0.577263	no
gene347	VAR_RS0101830	NZ_AEZB01000014.1:6959-8200	WP_019281709.1	UDP-N-acetyl-D-mannosamine dehydrogenase	Wild type	ΔpbtA	OK	60.6309	69.172	0.190136	0.294179	0.5998	0.79837	no
gene348	VAR_RS0101835	NZ_AEZB01000014.1:8733-9443	WP_029388118.1	hypothetical protein	Wild type	ΔpbtA	OK	9.76783	16.5303	0.759002	1.00459	0.1551	0.365373	no
gene349	VAR_RS0101840	NZ_AEZB01000014.1:9444-10772	WP_019281711.1	hypothetical protein	Wild type	ΔpbtA	OK	2.76061	1.89833	-0.540255	-0.493562	0.40375	0.649654	no
gene350	VAR_RS0101845	NZ_AEZB01000014.1:10777-11724	WP_019281712.1	hypothetical protein	Wild type	ΔpbtA	OK	37.6602	39.8686	0.0822136	0.112404	0.857	0.931955	no
gene351	VAR_RS0101850	NZ_AEZB01000014.1:11708-12115	WP_019281713.1	hypothetical protein	Wild type	ΔpbtA	OK	44.6117	53.9092	0.273109	0.204611	0.7033	0.853622	no
gene352	VAR_RS0101855	NZ_AEZB01000014.1:12201-12815	WP_019281714.1	hypothetical protein	Wild type	ΔpbtA	OK	52.589	72.0729	0.454696	0.592265	0.3798	0.625843	no
gene353	VAR_RS0101860	NZ_AEZB01000014.1:12796-13362	WP_019281715.1	serine acetyltransferase	Wild type	ΔpbtA	OK	6.02164	7.34577	0.286757	0.122371	0.86625	0.935434	no
gene354	VAR_RS0101865	NZ_AEZB01000014.1:13359-14396	WP_019281716.1	hypothetical protein	Wild type	ΔpbtA	OK	17.7817	20.715	0.220284	0.171194	0.7347	0.869415	no
gene355	VAR_RS0101870	NZ_AEZB01000014.1:14601-15101	WP_019281717.1	hypothetical protein	Wild type	ΔpbtA	OK	23.9723	18.3939	-0.382141	-0.501237	0.47375	0.708136	no
gene356	VAR_RS0101875	NZ_AEZB01000014.1:15133-15879	WP_019281718.1	UDP-N-acetyl-D-mannosamine transferase	Wild type	ΔpbtA	OK	15.8741	27.0064	0.766629	1.04983	0.1021	0.280795	no
gene357	VAR_RS19310	NZ_AEZB01000014.1:16139-19016	pseudo	hemolysin	Wild type	ΔpbtA	OK	438.811	875.629	0.996719	1.15568	0.0209	0.0992262	no
gene358	VAR_RS0101885	NZ_AEZB01000015.1:1-1141	WP_019281719.1	integrase	Wild type	ΔpbtA	OK	1010.15	1537	0.605552	0.887369	0.128	0.326989	no
gene359	VAR_RS0101890	NZ_AEZB01000015.1:1601-1801	WP_019281720.1	transcriptional regulator	Wild type	ΔpbtA	NOTEST	0.48718	0.241682	-1.01135	0	1	1	no
gene360	VAR_RS0101895	NZ_AEZB01000015.1:1900-2370	WP_029388119.1	hypothetical protein	Wild type	ΔpbtA	OK	1.49817	0.45505	-1.71911	-0.994536	0.18145	0.403777	no
gene361	VAR_RS19315	NZ_AEZB01000015.1:2709-2904	pseudo	CopG family transcriptional regulator	Wild type	ΔpbtA	OK	5.85316	2.32263	-1.33346	-1.63377	0.26515	0.503403	no
gene362	VAR_RS0101905	NZ_AEZB01000015.1:3286-3927	WP_019281723.1	transposase	Wild type	ΔpbtA	OK	3.01993	2.38814	-0.338631	-0.298181	0.65565	0.830895	no
gene363	VAR_RS0101910	NZ_AEZB01000015.1:3961-4947	WP_019281724.1	GTPase	Wild type	ΔpbtA	OK	2.8269	5.41838	0.938641	0.936791	0.10655	0.28923	no
gene364	VAR_RS0101915	NZ_AEZB01000015.1:5054-5500	WP_019281725.1	hypothetical protein	Wild type	ΔpbtA	NOTEST	0.388286	0.798748	1.04062	0	1	1	no
gene365	VAR_RS0101920	NZ_AEZB01000015.1:5551-5979	WP_019281726.1	hypothetical protein	Wild type	ΔpbtA	NOTEST	0.198317	0.0763282	-1.37752	0	1	1	no
gene366	VAR_RS0101925	NZ_AEZB01000015.1:5976-6452	WP_019281727.1	hypothetical protein	Wild type	ΔpbtA	OK	1.40872	2.94266	1.06273	0.656157	0.20255	0.430782	no
gene367	VAR_RS0101930	NZ_AEZB01000015.1:6596-6772	WP_019281728.1	transcriptional regulator	Wild type	ΔpbtA	OK	0.550797	5.95274	3.43396	2.26984	0.24505	0.482235	no
gene368	VAR_RS0101935	NZ_AEZB01000015.1:6919-9264	WP_019281729.1	sialidase	Wild type	ΔpbtA	OK	3.98083	11.9674	1.58796	1.88342	0.00085	0.00987778	yes
gene369	VAR_RS0101940	NZ_AEZB01000015.1:9686-10822	WP_019281730.1	N-acetylglucosamine-6-phosphate deacetylase	Wild type	ΔpbtA	OK	10.0714	15.7698	0.646904	0.855788	0.14065	0.347569	no
gene370	VAR_RS0101945	NZ_AEZB01000015.1:10826-11689	WP_019281731.1	N-acetylmannosamine kinase	Wild type	ΔpbtA	OK	39.7018	45.5136	0.19709	0.265073	0.6749	0.842973	no
gene371	VAR_RS19320	NZ_AEZB01000015.1:11677-12400	pseudo	N-acetylmannosamine-6-phosphate 2-epimerase	Wild type	ΔpbtA	OK	17.3728	25.8404	0.572796	0.379958	0.4711	0.70603	no
gene372	VAR_RS0101955	NZ_AEZB01000015.1:12615-13580	WP_019281732.1	sialic acid-binding protein	Wild type	ΔpbtA	OK	3.74296	8.87	1.24475	1.39133	0.0247	0.112032	no
gene373	VAR_RS0101960	NZ_AEZB01000015.1:13646-14155	WP_019281733.1	C4-dicarboxylate ABC transporter permease	Wild type	ΔpbtA	OK	3.39351	5.91104	0.800634	0.797565	0.24855	0.486626	no
gene374	VAR_RS19325	NZ_AEZB01000015.1:14161-15443	pseudo	ABC transporter permease	Wild type	ΔpbtA	OK	1.55014	2.92315	0.915129	0.796633	0.14675	0.354393	no
gene375	VAR_RS0101970	NZ_AEZB01000015.1:15481-16380	WP_019281734.1	N-acetylneuraminate lyase	Wild type	ΔpbtA	OK	10.1479	20.3565	1.00431	1.26379	0.0292	0.125861	no
gene376	VAR_RS0101975	NZ_AEZB01000015.1:16511-17347	WP_019281735.1	transcriptional regulator	Wild type	ΔpbtA	OK	37.2641	49.637	0.413628	0.597276	0.2987	0.544035	no
gene377	VAR_RS0101980	NZ_AEZB01000015.1:17537-18688	WP_019281736.1	N-acetylneuraminic acid mutarotase	Wild type	ΔpbtA	OK	7.86287	13.2158	0.749141	0.848911	0.0971	0.272739	no
gene378	VAR_RS0101985	NZ_AEZB01000015.1:18703-19770	WP_019281737.1	N-acetylneuraminic acid mutarotase	Wild type	ΔpbtA	OK	11.6383	28.2639	1.28008	1.84614	0.0042	0.0316424	yes
gene379	kbaY	NZ_AEZB01000015.1:19964-20204	pseudo	tagatose-bisphosphate aldolase	Wild type	ΔpbtA	OK	5.32741	30.933	2.53764	3.16508	0.00925	0.055005	no
gene380	VAR_RS0101995	NZ_AEZB01000016.1:1-519	WP_019281738.1	rhomboid family intramembrane serine protease	Wild type	ΔpbtA	OK	4.25507	3.7564	-0.179832	-0.0847446	0.90495	0.957169	no
gene381	VAR_RS0102000	NZ_AEZB01000016.1:516-923	WP_019281739.1	hypothetical protein	Wild type	ΔpbtA	OK	39.3959	62.2463	0.659942	0.806431	0.1599	0.37188	no
gene382	VAR_RS0102005	NZ_AEZB01000016.1:1029-1367	WP_019281740.1	hypothetical protein	Wild type	ΔpbtA	OK	52.8423	163.553	1.62999	2.9477	0.00045	0.00586154	yes
gene383	VAR_RS0102010	NZ_AEZB01000016.1:2298-2694	pseudo	hypothetical protein	Wild type	ΔpbtA	OK	35.963	57.508	0.677248	1.12972	0.12535	0.321373	no
gene384	VAR_RS19330	NZ_AEZB01000017.1:1-867	pseudo	hypothetical protein	Wild type	ΔpbtA	OK	407.75	1041.88	1.35343	2.09469	0.00065	0.00799792	yes
gene385	thrS	NZ_AEZB01000017.1:1327-3255	WP_010319593.1	threonine--tRNA ligase	Wild type	ΔpbtA	OK	3144	1716.87	-0.872815	-1.10116	0.03905	0.15412	no
gene386	VAR_RS19335	NZ_AEZB01000017.1:3421-3810	WP_010319592.1	translation initiation factor IF-3	Wild type	ΔpbtA	OK	6149.4	4466.3	-0.461364	-0.863412	0.2572	0.497337	no
gene387	VAR_RS0102030	NZ_AEZB01000017.1:3914-4108	WP_010319591.1	50S ribosomal protein L35	Wild type	ΔpbtA	OK	955.843	557.662	-0.777382	-2.83263	0.03965	0.156141	no
gene388	rplT	NZ_AEZB01000017.1:4150-4503	WP_010319590.1	50S ribosomal protein L20	Wild type	ΔpbtA	OK	384.086	243.204	-0.659263	-1.47975	0.0586	0.20056	no
gene389	VAR_RS0102040	NZ_AEZB01000017.1:4566-5528	WP_017043784.1	integron integrase	Wild type	ΔpbtA	OK	97.4475	145.898	0.582264	1.02078	0.0974	0.27329	no
gene390	VAR_RS0102045	NZ_AEZB01000018.1:54-941	WP_019281742.1	integrase	Wild type	ΔpbtA	OK	24.0203	51.8318	1.10958	1.59745	0.00605	0.0409008	yes
gene391	VAR_RS0102050	NZ_AEZB01000018.1:1091-1603	WP_019281743.1	hypothetical protein	Wild type	ΔpbtA	OK	91.0915	173.773	0.931813	1.68779	0.0125	0.067656	no
gene392	VAR_RS0102060	NZ_AEZB01000019.1:484-2355	WP_017048845.1	chemotaxis protein	Wild type	ΔpbtA	OK	339.603	448.96	0.402741	0.60854	0.24595	0.483471	no
gene393	VAR_RS0102065	NZ_AEZB01000019.1:2569-3645	WP_017042765.1	AI-2E family transporter	Wild type	ΔpbtA	OK	52.9239	52.8479	-0.00207476	-0.0031858	0.99535	0.997814	no
gene394	VAR_RS0102070	NZ_AEZB01000019.1:3646-3873	WP_017042766.1	oxidoreductase	Wild type	ΔpbtA	OK	68.0037	49.2506	-0.465473	-0.984203	0.3923	0.637286	no
gene395	VAR_RS0102075	NZ_AEZB01000019.1:4026-5525	WP_017048844.1	hypothetical protein	Wild type	ΔpbtA	OK	60.0662	104.707	0.801735	1.2477	0.0207	0.0985398	no
gene396	VAR_RS0102080	NZ_AEZB01000019.1:5549-5899	WP_017042768.1	arsenate reductase (glutaredoxin)	Wild type	ΔpbtA	OK	58.5919	144.528	1.30257	1.57151	0.04475	0.168759	no
gene397	VAR_RS0102085	NZ_AEZB01000019.1:5896-6468	WP_017042769.1	Trp operon repressor	Wild type	ΔpbtA	OK	60.5161	91.4982	0.596424	0.735591	0.2381	0.473008	no
gene398	VAR_RS0102090	NZ_AEZB01000019.1:6465-6902	WP_017042770.1	membrane protein	Wild type	ΔpbtA	OK	24.3138	30.5484	0.329317	0.138832	0.7914	0.897904	no
gene399	VAR_RS19340	NZ_AEZB01000019.1:7004-8149	WP_043004120.1	hypothetical protein	Wild type	ΔpbtA	OK	72.137	59.1073	-0.287403	-0.448715	0.41775	0.662587	no
gene400	VAR_RS0102100	NZ_AEZB01000019.1:8339-9598	WP_029388122.1	uracil transporter	Wild type	ΔpbtA	OK	37.2567	47.271	0.343457	0.464808	0.36695	0.615797	no
gene401	VAR_RS0102105	NZ_AEZB01000019.1:9644-10120	WP_026027304.1	aminoacyl-tRNA deacylase	Wild type	ΔpbtA	OK	112.945	70.0275	-0.689625	-1.2401	0.07425	0.232123	no
gene402	ushA	NZ_AEZB01000019.1:10227-11887	pseudo	5'-nucleotidase	Wild type	ΔpbtA	OK	371.29	427.098	0.202019	0.295941	0.57505	0.78198	no
gene403	VAR_RS19350	NZ_AEZB01000019.1:12253-13101	pseudo	2-dehydro-3-deoxyphosphooctonate aldolase	Wild type	ΔpbtA	OK	29.0345	34.6969	0.257039	0.375251	0.5007	0.724365	no
gene404	VAR_RS0102120	NZ_AEZB01000019.1:13124-13933	WP_017048839.1	hypothetical protein	Wild type	ΔpbtA	OK	33.2596	30.205	-0.138985	-0.211107	0.72225	0.863301	no
gene405	VAR_RS0102125	NZ_AEZB01000019.1:13952-14335	WP_019281748.1	hypothetical protein	Wild type	ΔpbtA	OK	26.392	27.1789	0.0423858	0.0218496	0.9778	0.991462	no
gene406	VAR_RS0102130	NZ_AEZB01000019.1:14320-15201	WP_019281749.1	N5-glutamine S-adenosyl-L-methionine-dependent methyltransferase	Wild type	ΔpbtA	OK	101	126.836	0.328611	0.419453	0.37115	0.618757	no
gene407	prfA	NZ_AEZB01000019.1:15206-16294	WP_010320505.1	peptide chain release factor 1	Wild type	ΔpbtA	OK	93.5558	143.019	0.612304	0.997383	0.0742	0.232123	no
gene408	hemA	NZ_AEZB01000019.1:16325-17584	WP_013856265.1	glutamyl-tRNA reductase	Wild type	ΔpbtA	OK	88.6656	59.9723	-0.564078	-0.887208	0.09535	0.270812	no
gene409	VAR_RS0102145	NZ_AEZB01000019.1:17746-18378	WP_017045762.1	outer membrane lipoprotein LolB	Wild type	ΔpbtA	OK	23.6371	14.8802	-0.667663	-0.563421	0.39195	0.637286	no
gene410	VAR_RS0102150	NZ_AEZB01000019.1:18375-19247	WP_019280893.1	4-(cytidine 5'-diphospho)-2-C-methyl-D-erythritol kinase	Wild type	ΔpbtA	OK	37.4622	27.5133	-0.445306	-0.482645	0.3251	0.570892	no
gene411	VAR_RS0102155	NZ_AEZB01000019.1:19277-20221	WP_010320509.1	ribose-phosphate pyrophosphokinase	Wild type	ΔpbtA	OK	91.7241	77.4712	-0.24364	-0.353841	0.52725	0.744304	no
gene412	VAR_RS0102160	NZ_AEZB01000019.1:20371-20961	WP_013856262.1	aminoacyl-tRNA hydrolase	Wild type	ΔpbtA	OK	84.0108	118.591	0.497348	0.830414	0.1785	0.399211	no
gene413	ychF	NZ_AEZB01000019.1:20972-22063	WP_013857965.1	GTP-binding protein YchF	Wild type	ΔpbtA	OK	66.9453	43.4501	-0.623623	-0.965383	0.0813	0.245627	no
gene418	VAR_RS0102195	NZ_AEZB01000020.1:566-1699	WP_026029038.1	flagellin C	Wild type	ΔpbtA	OK	2267.67	2099.39	-0.111237	-0.167087	0.76685	0.885019	no
gene419	VAR_RS0102200	NZ_AEZB01000020.1:2206-3345	WP_017045944.1	flagellin A	Wild type	ΔpbtA	OK	1691.18	2255.12	0.415172	0.51796	0.32855	0.574115	no
gene421	VAR_RS0102210	NZ_AEZB01000020.1:3742-4935	WP_019281751.1	flagellar hook-associated protein FlgL	Wild type	ΔpbtA	OK	141.213	159.755	0.177988	0.291982	0.609	0.804459	no
gene422	flgK	NZ_AEZB01000020.1:4946-6820	WP_019281752.1	flagellar hook protein FlgK	Wild type	ΔpbtA	OK	54.8194	75.4538	0.460905	0.696906	0.1757	0.394687	no
gene423	VAR_RS0102220	NZ_AEZB01000020.1:6963-7886	WP_013856257.1	flagellar rod assembly protein/muramidase FlgJ	Wild type	ΔpbtA	OK	47.6129	59.3666	0.318299	0.534587	0.37265	0.620676	no
gene424	VAR_RS0102225	NZ_AEZB01000020.1:7896-8987	WP_019281753.1	flagellar P-ring protein FlgI	Wild type	ΔpbtA	OK	70.3048	141.671	1.01085	1.55262	0.00385	0.0299575	yes
gene425	VAR_RS0102230	NZ_AEZB01000020.1:9035-9814	WP_017045947.1	flagellar basal body L-ring protein	Wild type	ΔpbtA	OK	38.2795	53.0391	0.470483	0.724709	0.20325	0.430786	no
gene426	flgG	NZ_AEZB01000020.1:9838-10626	WP_010319379.1	flagellar basal body rod protein FlgG	Wild type	ΔpbtA	OK	59.5513	85.5967	0.523423	0.823203	0.129	0.328364	no
gene427	VAR_RS19355	NZ_AEZB01000020.1:10648-11396	pseudo	flagellar biosynthesis protein FlgF	Wild type	ΔpbtA	OK	61.6977	123.48	1.00099	1.64184	0.0043	0.0320562	yes
gene428	VAR_RS0102245	NZ_AEZB01000020.1:11595-12899	WP_026027395.1	flagellar hook protein FlgE	Wild type	ΔpbtA	OK	410.29	824.519	1.00691	1.51565	0.0048	0.0350489	yes
gene429	VAR_RS0102250	NZ_AEZB01000020.1:12943-13650	WP_013856252.1	flagellar basal body rod modification protein FlgD	Wild type	ΔpbtA	OK	263.171	317.861	0.272395	0.476147	0.42595	0.669915	no
gene430	VAR_RS0102255	NZ_AEZB01000020.1:13667-14083	WP_010319383.1	flagellar basal body rod protein FlgC	Wild type	ΔpbtA	OK	1340.6	1431.68	0.094832	0.193974	0.7853	0.895328	no
gene431	flgB	NZ_AEZB01000020.1:14088-14483	WP_013856251.1	flagellar biosynthesis protein FlgB	Wild type	ΔpbtA	OK	915.632	1236.66	0.433611	0.849506	0.2099	0.437726	no
gene432	VAR_RS0102265	NZ_AEZB01000020.1:14749-15576	WP_013856250.1	chemotaxis protein methyltransferase	Wild type	ΔpbtA	OK	388.437	516.404	0.41082	0.661881	0.23565	0.468926	no
gene433	VAR_RS0102270	NZ_AEZB01000020.1:15587-16513	WP_013856249.1	chemotaxis protein CheW	Wild type	ΔpbtA	OK	676.573	811.18	0.261775	0.435648	0.4477	0.687401	no
gene434	VAR_RS19360	NZ_AEZB01000020.1:16737-17339	WP_043004140.1	flagellar basal body P-ring biosynthesis protein FlgA	Wild type	ΔpbtA	OK	244.183	174.626	-0.483691	-0.826951	0.1905	0.414577	no
gene435	VAR_RS0102280	NZ_AEZB01000020.1:17468-17788	WP_013856247.1	flagellar biosynthesis anti-sigma factor FlgM	Wild type	ΔpbtA	OK	286.82	184.432	-0.637059	-1.37796	0.0865	0.256263	no
gene436	VAR_RS0102285	NZ_AEZB01000020.1:17820-18245	WP_013856246.1	molecular chaperone	Wild type	ΔpbtA	OK	244.718	260.937	0.0925821	0.192607	0.7981	0.90068	no
gene437	VAR_RS0102290	NZ_AEZB01000020.1:18344-18775	WP_017043110.1	hypothetical protein	Wild type	ΔpbtA	OK	468.612	621.527	0.407424	0.799136	0.23155	0.46284	no
gene438	VAR_RS0102295	NZ_AEZB01000020.1:18785-19420	WP_013856244.1	membrane protein	Wild type	ΔpbtA	OK	89.6221	98.4558	0.13562	0.232503	0.708	0.856634	no
gene439	VAR_RS0102300	NZ_AEZB01000020.1:19582-20715	WP_019281754.1	flagella basal-body protein	Wild type	ΔpbtA	OK	150.657	177.468	0.236292	0.381068	0.4896	0.716468	no
gene441	VAR_RS0102310	NZ_AEZB01000020.1:21013-21519	WP_026027396.1	Fe3+-citrate ABC transporter substrate-binding protein	Wild type	ΔpbtA	OK	620.409	581.926	-0.0923843	-0.190282	0.78665	0.896005	no
gene442	VAR_RS0102315	NZ_AEZB01000020.1:21624-22640	WP_017045950.1	membrane protein	Wild type	ΔpbtA	OK	534.029	840.826	0.65489	1.01945	0.05815	0.199403	no
gene443	VAR_RS0102320	NZ_AEZB01000020.1:22871-24298	WP_019281755.1	glutamate--tRNA ligase	Wild type	ΔpbtA	OK	137.488	145.926	0.0859396	0.135789	0.79675	0.90012	no
gene444	copA	NZ_AEZB01000020.1:24510-27062	WP_019281756.1	copper exporting ATPase	Wild type	ΔpbtA	OK	112.704	818.634	2.86069	3.71626	5e-05	0.000945745	yes
gene445	VAR_RS19365	NZ_AEZB01000020.1:27076-27523	pseudo	copper amine oxidase	Wild type	ΔpbtA	OK	58.7581	152.985	1.38053	2.29411	0.0016	0.0157171	yes
gene446	VAR_RS0102335	NZ_AEZB01000020.1:27589-30240	WP_029388123.1	beta-N-acetylhexosaminidase	Wild type	ΔpbtA	OK	30.8732	25.3368	-0.28512	-0.429419	0.40785	0.653001	no
gene448	VAR_RS0102350	NZ_AEZB01000021.1:1-1655	WP_019281758.1	chemotaxis protein	Wild type	ΔpbtA	OK	61.91	11.1934	-2.46753	-3.4643	5e-05	0.000945745	yes
gene449	VAR_RS0102355	NZ_AEZB01000021.1:1877-2359	WP_019281759.1	AsnC family transcriptional regulator	Wild type	ΔpbtA	OK	51.2788	54.8197	0.0963313	0.162775	0.814	0.907672	no
gene450	VAR_RS0102360	NZ_AEZB01000021.1:2381-3796	WP_019281760.1	aldehyde dehydrogenase	Wild type	ΔpbtA	OK	27.0935	29.1532	0.105709	0.12354	0.8185	0.910982	no
gene451	VAR_RS0102365	NZ_AEZB01000021.1:3793-5691	WP_019281761.1	transporter	Wild type	ΔpbtA	OK	11.1523	12.7362	0.191593	0.151306	0.76595	0.885019	no
gene452	VAR_RS0102375	NZ_AEZB01000021.1:6406-7062	WP_019281762.1	3_4-dihydroxy-2-butanone-4-phosphate synthase	Wild type	ΔpbtA	OK	54.9517	58.7564	0.0965805	0.151997	0.79345	0.897998	no
gene453	VAR_RS0102380	NZ_AEZB01000021.1:7135-8295	WP_019281763.1	chemotaxis protein	Wild type	ΔpbtA	OK	272.705	163.122	-0.741389	-1.29924	0.02695	0.118607	no
gene454	VAR_RS0102385	NZ_AEZB01000021.1:8415-8897	WP_043004148.1	hypothetical protein	Wild type	ΔpbtA	OK	145.951	46.5686	-1.64805	-2.86177	5e-05	0.000945745	yes
gene455	VAR_RS0102390	NZ_AEZB01000021.1:9027-10688	WP_019281765.1	chemotaxis protein	Wild type	ΔpbtA	OK	147.23	89.9506	-0.710867	-1.10581	0.0347	0.142158	no
gene456	VAR_RS0102395	NZ_AEZB01000021.1:10980-11336	WP_026027197.1	hypothetical protein	Wild type	ΔpbtA	OK	88.9585	55.5698	-0.678832	-1.33288	0.12095	0.313445	no
gene457	VAR_RS0102400	NZ_AEZB01000021.1:11398-14106	WP_017046883.1	helix-turn-helix transcriptional regulator	Wild type	ΔpbtA	OK	34.7446	21.4138	-0.698249	-1.02616	0.0429	0.164388	no
gene458	VAR_RS0102405	NZ_AEZB01000021.1:14694-17147	WP_013868184.1	glycogen phosphorylase	Wild type	ΔpbtA	OK	44.0977	27.6214	-0.67492	-1.01	0.0507	0.183221	no
gene459	VAR_RS0102410	NZ_AEZB01000021.1:17249-19426	WP_029388124.1	4-alpha-glucanotransferase	Wild type	ΔpbtA	OK	41.3602	32.8402	-0.332782	-0.480938	0.34365	0.590663	no
gene460	VAR_RS0102415	NZ_AEZB01000021.1:19608-21797	WP_019281768.1	1_4-alpha-glucan branching enzyme	Wild type	ΔpbtA	OK	48.5945	38.3177	-0.342781	-0.525032	0.31255	0.556626	no
gene461	VAR_RS0102425	NZ_AEZB01000021.1:22088-22606	WP_013868180.1	hypothetical protein	Wild type	ΔpbtA	OK	1373.16	9.57229	-7.16442	-9.47401	5e-05	0.000945745	yes
gene462	VAR_RS0102435	NZ_AEZB01000022.1:218-595	WP_019281769.1	hypothetical protein	Wild type	ΔpbtA	OK	182.337	107.89	-0.757051	-1.53198	0.0451	0.169351	no
gene463	VAR_RS0102440	NZ_AEZB01000022.1:605-1510	WP_029388125.1	chemotaxis protein CheW	Wild type	ΔpbtA	OK	218.277	106.141	-1.04017	-1.74559	0.0026	0.0225502	yes
gene464	VAR_RS0102445	NZ_AEZB01000022.1:1696-1974	WP_026027858.1	peptidylprolyl isomerase	Wild type	ΔpbtA	OK	3771.14	3502.9	-0.106451	-0.240681	0.8022	0.903587	no
gene465	VAR_RS0102450	NZ_AEZB01000022.1:2397-3020	WP_050934207.1	helix-turn-helix transcriptional regulator	Wild type	ΔpbtA	OK	667.221	36.2821	-4.20083	-6.37691	5e-05	0.000945745	yes
gene466	VAR_RS0102455	NZ_AEZB01000022.1:3091-4209	WP_017045996.1	sugar ABC transporter ATP-binding protein	Wild type	ΔpbtA	OK	70.5389	51.7404	-0.44713	-0.734645	0.20065	0.429158	no
gene467	malE	NZ_AEZB01000022.1:4867-6048	WP_026027705.1	maltose ABC transporter substrate-binding protein MalE	Wild type	ΔpbtA	OK	227.075	128.047	-0.826504	-1.29994	0.0163	0.0824506	no
gene468	malF	NZ_AEZB01000022.1:6125-7699	WP_019281771.1	maltose transporter membrane protein	Wild type	ΔpbtA	OK	28.602	35.6351	0.317182	0.487568	0.35995	0.608068	no
gene469	malG	NZ_AEZB01000022.1:7712-8602	WP_019281772.1	maltose ABC transporter permease	Wild type	ΔpbtA	OK	123.807	138.444	0.161207	0.25644	0.637	0.818008	no
gene470	VAR_RS0102475	NZ_AEZB01000022.1:8922-9167	WP_017045998.1	hypothetical protein	Wild type	ΔpbtA	OK	58.5316	60.3282	0.0436158	0.0918026	0.9313	0.969184	no
gene471	VAR_RS0102480	NZ_AEZB01000022.1:9261-9746	WP_026027856.1	acyl-CoA thioesterase	Wild type	ΔpbtA	OK	746.755	946.84	0.342485	0.537944	0.3367	0.584051	no
gene472	VAR_RS0102485	NZ_AEZB01000022.1:10047-10628	WP_017046000.1	acyl-homoserine-lactone synthase	Wild type	ΔpbtA	OK	146.761	163.098	0.152271	0.296891	0.6529	0.828634	no
gene473	VAR_RS0102490	NZ_AEZB01000022.1:10632-11354	WP_019281773.1	transcriptional regulator	Wild type	ΔpbtA	OK	120.247	65.6697	-0.872698	-1.53326	0.01645	0.0828558	no
gene474	VAR_RS0102495	NZ_AEZB01000022.1:11494-12255	WP_013868063.1	transcriptional regulator	Wild type	ΔpbtA	OK	29.3508	26.6465	-0.139455	-0.215947	0.73345	0.868633	no
gene475	VAR_RS0102500	NZ_AEZB01000022.1:12452-13369	WP_019281774.1	diguanylate cyclase	Wild type	ΔpbtA	OK	75.5737	143.003	0.920092	1.56994	0.00895	0.0540343	no
gene476	VAR_RS0102505	NZ_AEZB01000022.1:13499-14398	WP_019281775.1	multidrug DMT transporter	Wild type	ΔpbtA	OK	60.8583	42.8114	-0.507459	-0.747208	0.15515	0.365373	no
gene477	VAR_RS19375	NZ_AEZB01000022.1:14498-15287	pseudo	AraC family transcriptional regulator	Wild type	ΔpbtA	OK	13.9357	7.52872	-0.888304	-1.09998	0.08235	0.247897	no
gene478	VAR_RS0102515	NZ_AEZB01000022.1:15420-16331	WP_019281776.1	peptidase	Wild type	ΔpbtA	OK	52.7052	72.4544	0.459128	0.751415	0.1868	0.409785	no
gene479	VAR_RS0102520	NZ_AEZB01000022.1:16650-17561	WP_019281777.1	membrane protein	Wild type	ΔpbtA	OK	25.4347	12.9954	-0.968796	-1.27754	0.02355	0.108476	no
gene480	rumB	NZ_AEZB01000022.1:17650-18798	WP_029388127.1	23S rRNA (uracil(747)-C(5))-methyltransferase	Wild type	ΔpbtA	OK	19.5603	24.4439	0.321548	0.438792	0.41325	0.658386	no
gene481	VAR_RS0102530	NZ_AEZB01000022.1:18872-19900	WP_017047152.1	dihydroorotase	Wild type	ΔpbtA	OK	40.3969	36.9244	-0.129671	-0.195249	0.7326	0.868494	no
gene482	VAR_RS0102535	NZ_AEZB01000022.1:20109-21926	WP_019281779.1	flavodoxin	Wild type	ΔpbtA	OK	145.913	131.085	-0.154612	-0.23813	0.64275	0.82335	no
gene483	VAR_RS0102545	NZ_AEZB01000022.1:22512-23720	WP_013868046.1	NupC	Wild type	ΔpbtA	OK	11.1845	18.5334	0.728629	0.908695	0.08525	0.254256	no
gene484	VAR_RS0102550	NZ_AEZB01000022.1:23919-25151	WP_043004160.1	peptidase T	Wild type	ΔpbtA	OK	48.2918	32.7	-0.562489	-0.867798	0.1134	0.302741	no
gene485	VAR_RS21570	NZ_AEZB01000023.1:1-323	pseudo	LysR family transcriptional regulator	Wild type	ΔpbtA	OK	5.66422	5.82593	0.0406133	0.0452338	0.9585	0.982538	no
gene486	VAR_RS21575	NZ_AEZB01000023.1:343-897	WP_050934209.1	hypothetical protein	Wild type	ΔpbtA	NOTEST	1.09027	1.28157	0.233236	0	1	1	no
gene487	VAR_RS0102560	NZ_AEZB01000023.1:1022-1924	WP_019281782.1	hypothetical protein	Wild type	ΔpbtA	OK	72.6186	155.758	1.10089	1.81978	0.0022	0.0199571	yes
gene488	VAR_RS0102565	NZ_AEZB01000023.1:2042-2923	WP_019281783.1	hypothetical protein	Wild type	ΔpbtA	OK	41.2959	82.8928	1.00525	1.53519	0.00925	0.055005	no
gene489	VAR_RS0102570	NZ_AEZB01000023.1:2986-4848	WP_050934211.1	ligand-gated channel protein	Wild type	ΔpbtA	OK	121.593	297.425	1.29046	1.68298	0.0008	0.00938878	yes
gene490	VAR_RS0102575	NZ_AEZB01000023.1:5036-5986	WP_029388129.1	LysR family transcriptional regulator	Wild type	ΔpbtA	OK	29.511	92.3333	1.6456	2.58479	5e-05	0.000945745	yes
gene491	VAR_RS0102580	NZ_AEZB01000023.1:6228-7304	WP_019281786.1	phospho-2-dehydro-3-deoxyheptonate aldolase	Wild type	ΔpbtA	OK	1010.52	1127.8	0.158423	0.235525	0.657	0.831545	no
gene492	VAR_RS19385	NZ_AEZB01000023.1:7364-8141	pseudo	2_3-dihydroxybenzoate-2_3-dehydrogenase	Wild type	ΔpbtA	OK	842.38	847.66	0.00901411	0.0151839	0.9787	0.992011	no
gene493	VAR_RS0102590	NZ_AEZB01000023.1:8324-9505	WP_043004165.1	isochorismate synthase	Wild type	ΔpbtA	OK	2768.23	5083.08	0.876738	1.19865	0.031	0.131077	no
gene494	entE	NZ_AEZB01000023.1:9509-11140	WP_019281788.1	2_3-dihydroxybenzoate-AMP ligase	Wild type	ΔpbtA	OK	562.876	787.946	0.485281	0.707666	0.17555	0.394599	no
gene495	VAR_RS19390	NZ_AEZB01000023.1:11253-12290	WP_019281789.1	isochorismatase	Wild type	ΔpbtA	OK	5355.97	6563.65	0.293352	0.413239	0.4798	0.709279	no
gene496	VAR_RS0102605	NZ_AEZB01000023.1:12440-13753	WP_019281790.1	enterobactin exporter EntS	Wild type	ΔpbtA	OK	125.855	301.549	1.26063	1.87327	0.0002	0.00305236	yes
gene497	VAR_RS0102610	NZ_AEZB01000023.1:13856-22342	WP_019281791.1	non-ribosomal peptide synthetase	Wild type	ΔpbtA	OK	741.891	1250.36	0.753067	0.82282	0.09375	0.268851	no
gene498	VAR_RS0102615	NZ_AEZB01000023.1:22448-22642	WP_019281792.1	antibiotic synthesis protein MbtH	Wild type	ΔpbtA	OK	271.565	162.799	-0.738206	-2.54548	0.09135	0.264673	no
gene499	VAR_RS0102620	NZ_AEZB01000023.1:22664-24004	WP_019281793.1	enterochelin esterase	Wild type	ΔpbtA	OK	502.223	1091.78	1.12028	1.70427	0.00295	0.0245098	yes
gene500	VAR_RS0102630	NZ_AEZB01000023.1:24169-26250	WP_019281795.1	receptor protein mostly Fe transport	Wild type	ΔpbtA	OK	2015.73	1978.02	-0.0272448	-0.0333971	0.94685	0.975582	no
gene501	VAR_RS0102635	NZ_AEZB01000023.1:26390-27097	WP_017045634.1	enterobactin synthase	Wild type	ΔpbtA	OK	166.434	182.824	0.135505	0.232787	0.69255	0.851559	no
gene502	VAR_RS0102640	NZ_AEZB01000023.1:27255-27836	WP_010318463.1	electron transport complex subunit A	Wild type	ΔpbtA	OK	45.0369	55.868	0.310916	0.47938	0.4505	0.689769	no
gene503	VAR_RS0102645	NZ_AEZB01000023.1:27838-28425	WP_013857280.1	electron transport complex subunit RsxB	Wild type	ΔpbtA	OK	23.7677	13.911	-0.772777	-1.00139	0.11525	0.305292	no
gene504	VAR_RS19395	NZ_AEZB01000023.1:28434-30269	pseudo	electron transporter RnfC	Wild type	ΔpbtA	OK	39.9273	43.5508	0.125322	0.196886	0.7177	0.860535	no
gene506	VAR_RS0102660	NZ_AEZB01000024.1:824-2005	WP_019281796.1	heme biosynthesis protein HemY	Wild type	ΔpbtA	OK	159.414	184.143	0.208052	0.270801	0.64405	0.824124	no
gene507	VAR_RS0102665	NZ_AEZB01000024.1:2005-3186	WP_019281797.1	heme biosynthesis operon protein HemX	Wild type	ΔpbtA	OK	89.6983	46.2116	-0.956826	-0.762198	0.2024	0.430721	no
gene508	VAR_RS0102670	NZ_AEZB01000024.1:3170-3931	WP_013855520.1	uroporphyrinogen III methyltransferase	Wild type	ΔpbtA	OK	48.1206	17.0465	-1.49718	-0.523003	0.31485	0.558863	no
gene509	hemC	NZ_AEZB01000024.1:3935-4873	WP_026028808.1	hydroxymethylbilane synthase	Wild type	ΔpbtA	OK	145.958	173.42	0.248717	0.410092	0.46645	0.704031	no
gene510	cyaA	NZ_AEZB01000024.1:5224-7752	WP_019281798.1	adenylate cyclase	Wild type	ΔpbtA	OK	256.979	280.702	0.127391	0.185072	0.7172	0.860535	no
gene511	VAR_RS0102685	NZ_AEZB01000024.1:7797-8111	WP_010319878.1	iron donor protein CyaY	Wild type	ΔpbtA	OK	123.974	114.479	-0.114956	-0.242798	0.772	0.88762	no
gene512	VAR_RS19400	NZ_AEZB01000024.1:8187-8306	WP_033197445.1	lipoprotein	Wild type	ΔpbtA	OK	177.107	71.1297	-1.3161	-9.94479	0.11385	0.303259	no
gene513	VAR_RS0102695	NZ_AEZB01000024.1:8336-9589	WP_019281799.1	diaminopimelate decarboxylase	Wild type	ΔpbtA	OK	389.055	428.375	0.138901	0.2039	0.6948	0.851572	no
gene514	dapF	NZ_AEZB01000024.1:9601-10431	WP_010319875.1	diaminopimelate epimerase	Wild type	ΔpbtA	OK	593.026	627.415	0.0813256	0.120372	0.825	0.916495	no
gene515	VAR_RS0102705	NZ_AEZB01000024.1:10456-11160	WP_017049935.1	3'_5'-cyclic-nucleotide phosphodiesterase	Wild type	ΔpbtA	OK	30.157	30.6958	0.0255483	0.020646	0.97225	0.989003	no
gene516	VAR_RS0102710	NZ_AEZB01000024.1:11132-12064	WP_010319873.1	tyrosine recombinase XerC	Wild type	ΔpbtA	OK	45.6041	80.8914	0.826824	0.951346	0.06275	0.21031	no
gene517	VAR_RS0102715	NZ_AEZB01000024.1:12068-12781	WP_019281800.1	2-haloalkanoic acid dehalogenase	Wild type	ΔpbtA	OK	13.6064	19.3866	0.510777	0.587757	0.3141	0.558724	no
gene518	VAR_RS0102720	NZ_AEZB01000024.1:12767-13372	WP_019281801.1	DTW domain-containing protein	Wild type	ΔpbtA	OK	6.71189	4.31847	-0.636199	-0.315682	0.55775	0.768446	no
gene519	VAR_RS0102725	NZ_AEZB01000024.1:13373-14401	WP_019281802.1	hypothetical protein	Wild type	ΔpbtA	OK	18.9206	29.4054	0.636121	0.894524	0.11895	0.311248	no
gene520	VAR_RS0102735	NZ_AEZB01000024.1:14591-15418	WP_019281803.1	hydrolase	Wild type	ΔpbtA	OK	56.355	45.8686	-0.297037	-0.481113	0.419	0.662623	no
gene521	VAR_RS0102740	NZ_AEZB01000024.1:15569-16567	WP_029388130.1	lysophospholipase L2	Wild type	ΔpbtA	OK	9.20042	6.65452	-0.467366	-0.543733	0.3362	0.583469	no
gene522	rhtB	NZ_AEZB01000024.1:16642-17259	WP_029388131.1	homoserine/homoserine lactone efflux protein	Wild type	ΔpbtA	OK	107.672	212.266	0.979231	1.68028	0.0042	0.0316424	yes
gene523	VAR_RS0102750	NZ_AEZB01000024.1:17296-18522	WP_013855508.1	histidine kinase	Wild type	ΔpbtA	OK	22.1007	26.5945	0.267035	0.398468	0.4772	0.708605	no
gene524	VAR_RS0102755	NZ_AEZB01000024.1:18586-19056	WP_019281805.1	DNA starvation/stationary phase protection protein	Wild type	ΔpbtA	OK	8808.97	2270.58	-1.95591	-3.06529	0.0001	0.00173463	yes
gene526	VAR_RS0102765	NZ_AEZB01000024.1:19277-20289	pseudo	hypothetical protein	Wild type	ΔpbtA	NOTEST	0.701858	0.588332	-0.25455	0	1	1	no
gene525	VAR_RS19405	NZ_AEZB01000024.1:20286-20615	WP_017044543.1	RNA polymerase subunit sigma	Wild type	ΔpbtA	OK	10.7694	22.7311	1.07773	1.26939	0.0133	0.0708006	no
gene527	VAR_RS0102775	NZ_AEZB01000024.1:20836-21210	WP_026027131.1	hypothetical protein	Wild type	ΔpbtA	OK	390.94	691.099	0.821945	1.72592	0.0276	0.120869	no
gene528	VAR_RS0102785	NZ_AEZB01000024.1:22135-22758	WP_019281806.1	membrane protein	Wild type	ΔpbtA	OK	14.8785	11.8732	-0.325529	-0.389418	0.50825	0.730828	no
gene529	VAR_RS0102790	NZ_AEZB01000024.1:22859-23275	WP_019281807.1	hypothetical protein	Wild type	ΔpbtA	OK	10.3814	7.44987	-0.478718	-0.574574	0.4353	0.677678	no
gene530	VAR_RS19410	NZ_AEZB01000024.1:23698-24170	pseudo	hypothetical protein	Wild type	ΔpbtA	OK	3.98798	4.54577	0.188868	0.171839	0.80555	0.905353	no
gene531	VAR_RS0102800	NZ_AEZB01000025.1:60-1130	WP_019281809.1	hypothetical protein	Wild type	ΔpbtA	OK	33.9799	108.434	1.67407	2.31152	0.0001	0.00173463	yes
gene532	VAR_RS0102805	NZ_AEZB01000025.1:1165-2103	WP_019281810.1	hypothetical protein	Wild type	ΔpbtA	OK	43.956	117.262	1.4156	2.26608	0.0004	0.00536755	yes
gene533	VAR_RS0102810	NZ_AEZB01000025.1:2107-2439	WP_017046104.1	hypothetical protein	Wild type	ΔpbtA	OK	129.913	215.153	0.72781	1.48044	0.0757	0.23469	no
gene534	VAR_RS19415	NZ_AEZB01000025.1:3098-5165	pseudo	diguanylate cyclase	Wild type	ΔpbtA	OK	59.6547	151.891	1.34833	1.95923	0.00065	0.00799792	yes
gene535	VAR_RS0102820	NZ_AEZB01000025.1:5246-6151	WP_019281811.1	membrane protein	Wild type	ΔpbtA	OK	29.1338	65.0561	1.15899	1.64187	0.00415	0.0314657	yes
gene536	VAR_RS0102825	NZ_AEZB01000025.1:6344-7888	WP_017048499.1	DNA recombination protein RmuC	Wild type	ΔpbtA	OK	162.477	328.462	1.01549	1.57946	0.0041	0.031354	yes
gene537	ubiE	NZ_AEZB01000025.1:7938-8720	WP_010319838.1	bifunctional demethylmenaquinone methyltransferase/2-methoxy-6-polyprenyl-1_4-benzoquinol methylase	Wild type	ΔpbtA	OK	104.609	132.919	0.345546	0.569739	0.31275	0.556626	no
gene539	ubiB	NZ_AEZB01000025.1:8730-9334	pseudo	hypothetical protein	Wild type	ΔpbtA	OK	62.2791	65.3306	0.0690087	0.0703481	0.8925	0.950219	no
gene538	VAR_RS19420	NZ_AEZB01000025.1:9331-10965	WP_013855638.1	ubiquinone biosynthesis regulatory protein kinase UbiB	Wild type	ΔpbtA	OK	170.391	211.101	0.309084	0.361198	0.53995	0.754445	no
gene540	tatA	NZ_AEZB01000025.1:11017-11253	WP_019281812.1	protein translocase TatA	Wild type	ΔpbtA	OK	2471.6	6158.98	1.31725	3.55039	0.00035	0.00482403	yes
gene541	VAR_RS0102850	NZ_AEZB01000025.1:11257-11664	WP_019281813.1	sec-independent translocase	Wild type	ΔpbtA	OK	199.532	204.565	0.0359378	0.0705655	0.91835	0.963604	no
gene542	VAR_RS0102855	NZ_AEZB01000025.1:11725-12477	WP_019281814.1	twin arginine-targeting protein translocase TatC	Wild type	ΔpbtA	OK	198.81	281.881	0.503693	0.799455	0.1582	0.368891	no
gene543	VAR_RS0102860	NZ_AEZB01000025.1:12758-13519	WP_029388132.1	hydrolase TatD	Wild type	ΔpbtA	OK	21.4221	27.1414	0.341393	0.47957	0.4138	0.658967	no
gene544	VAR_RS0102865	NZ_AEZB01000025.1:13708-14754	WP_029388133.1	delta-aminolevulinic acid dehydratase	Wild type	ΔpbtA	OK	254.094	344.944	0.441002	0.645494	0.2237	0.452233	no
gene545	VAR_RS0102870	NZ_AEZB01000025.1:15489-18281	WP_029388134.1	DNA polymerase I	Wild type	ΔpbtA	OK	56.1406	69.6677	0.311446	0.468613	0.3557	0.603638	no
gene546	VAR_RS0102875	NZ_AEZB01000025.1:19019-19732	WP_019281817.1	YihA family ribosome biogenesis GTP-binding protein	Wild type	ΔpbtA	OK	771.284	1000.86	0.375899	0.640241	0.28815	0.5322	no
gene547	VAR_RS0102880	NZ_AEZB01000025.1:19900-20518	pseudo	cytochrome C	Wild type	ΔpbtA	OK	272.01	166.36	-0.709351	-1.18507	0.0455	0.170493	no
gene548	VAR_RS19425	NZ_AEZB01000025.1:20734-21373	pseudo	2-polyprenyl-3-methyl-5-hydroxy-6-metoxy-1_4-benzoquinol methylase	Wild type	ΔpbtA	OK	108.421	97.8101	-0.148594	-0.170083	0.77875	0.891289	no
gene549	VAR_RS19430	NZ_AEZB01000025.1:21373-21928	pseudo	aminotransferase	Wild type	ΔpbtA	OK	134.839	115.243	-0.226566	-0.214167	0.6741	0.842973	no
gene550	VAR_RS0102895	NZ_AEZB01000025.1:21937-22425	WP_017042451.1	coproporphyrinogen III oxidase	Wild type	ΔpbtA	OK	322.324	255.133	-0.337264	-0.619735	0.344	0.590663	no
gene551	VAR_RS0102900	NZ_AEZB01000025.1:22564-23958	WP_019281818.1	oxygen-independent coproporphyrinogen III oxidase	Wild type	ΔpbtA	OK	58.6798	38.1078	-0.622775	-0.950593	0.07195	0.227022	no
gene552	VAR_RS0102905	NZ_AEZB01000025.1:24024-24914	WP_013855649.1	transcriptional regulator IlvY	Wild type	ΔpbtA	OK	22.92	25.7618	0.168625	0.237824	0.69075	0.850583	no
gene553	VAR_RS0102910	NZ_AEZB01000025.1:25058-26542	WP_019281819.1	ketol-acid reductoisomerase	Wild type	ΔpbtA	OK	484.143	341.563	-0.503281	-0.71985	0.162	0.375291	no
gene554	VAR_RS0102915	NZ_AEZB01000025.1:26735-26986	WP_010319855.1	hypothetical protein	Wild type	ΔpbtA	OK	72.4217	37.3965	-0.953519	-1.77347	0.0864	0.256246	no
gene555	VAR_RS0102920	NZ_AEZB01000025.1:27109-30231	WP_019281820.1	transporter	Wild type	ΔpbtA	OK	176.819	195.397	0.144132	0.207549	0.6801	0.846199	no
gene556	VAR_RS0102925	NZ_AEZB01000025.1:30243-31349	WP_017042454.1	MexH family multidrug efflux RND transporter periplasmic adaptor subunit	Wild type	ΔpbtA	OK	251.773	284.817	0.177913	0.289299	0.6038	0.800398	no
gene557	VAR_RS0102930	NZ_AEZB01000025.1:31368-31979	WP_013855653.1	TetR family transcriptional regulator	Wild type	ΔpbtA	OK	365.463	178.301	-1.03541	-1.92706	0.0034	0.0274159	yes
gene558	VAR_RS0102935	NZ_AEZB01000025.1:32119-34137	WP_019281821.1	ATP-dependent DNA helicase Rep	Wild type	ΔpbtA	OK	52.1661	32.3133	-0.690986	-1.10853	0.0421	0.162021	no
gene559	VAR_RS0102940	NZ_AEZB01000025.1:34207-34647	WP_013855655.1	cytochrome c	Wild type	ΔpbtA	OK	76.0097	26.6321	-1.51302	-2.28295	0.0011	0.0119988	yes
gene565	VAR_RS0102975	NZ_AEZB01000025.1:36413-38128	WP_019281822.1	ABC transporter ATPase	Wild type	ΔpbtA	OK	124.127	61.4291	-1.01482	-1.61785	0.00275	0.0235072	yes
gene566	VAR_RS0102980	NZ_AEZB01000025.1:38237-39793	WP_026027967.1	cytochrome c	Wild type	ΔpbtA	OK	947.119	319.633	-1.56713	-2.40044	5e-05	0.000945745	yes
gene567	VAR_RS0102985	NZ_AEZB01000025.1:39993-40970	WP_013855660.1	ABC transporter permease	Wild type	ΔpbtA	OK	38.1966	15.9849	-1.25674	-1.70658	0.00325	0.0265069	yes
gene568	VAR_RS0102990	NZ_AEZB01000025.1:40973-41911	WP_017046673.1	ABC transporter permease	Wild type	ΔpbtA	OK	48.6589	22.4036	-1.11897	-1.60008	0.00555	0.0384713	yes
gene569	VAR_RS0102995	NZ_AEZB01000025.1:42078-43004	WP_019281823.1	sporulation protein	Wild type	ΔpbtA	OK	222.603	150.571	-0.564032	-0.912255	0.1212	0.313445	no
gene570	VAR_RS19440	NZ_AEZB01000025.1:43039-43786	pseudo	chromosome partitioning protein ParA	Wild type	ΔpbtA	OK	54.8386	19.5641	-1.48699	-2.26713	0.00025	0.0036888	yes
gene571	VAR_RS0103005	NZ_AEZB01000025.1:43887-44783	WP_017046676.1	transcriptional regulator	Wild type	ΔpbtA	OK	533.051	220.401	-1.27414	-1.93739	0.00105	0.0115957	yes
gene572	VAR_RS0103010	NZ_AEZB01000025.1:44973-45737	WP_019281824.1	ABC transporter substrate-binding protein	Wild type	ΔpbtA	OK	67.6224	25.5134	-1.40625	-2.14088	0.00045	0.00586154	yes
gene573	VAR_RS19445	NZ_AEZB01000025.1:46254-46689	pseudo	RecX family transcriptional regulator	Wild type	ΔpbtA	OK	28.9691	16.7206	-0.792887	-1.1054	0.13665	0.340172	no
gene574	VAR_RS19450	NZ_AEZB01000025.1:46900-47184	pseudo	hypothetical protein	Wild type	ΔpbtA	OK	45.1697	19.9301	-1.1804	-1.80696	0.04915	0.180736	no
gene575	VAR_RS0103030	NZ_AEZB01000025.1:47421-48014	WP_019281827.1	integrase	Wild type	ΔpbtA	OK	3.01218	3.80395	0.33669	0.316319	0.61845	0.807707	no
gene576	VAR_RS0103035	NZ_AEZB01000025.1:48202-48606	WP_008218079.1	S-adenosylhomocysteine hydrolase	Wild type	ΔpbtA	OK	114.411	144.517	0.337013	0.665242	0.36865	0.6177	no
gene577	VAR_RS19455	NZ_AEZB01000025.1:48608-49561	pseudo	pyrophosphatase	Wild type	ΔpbtA	OK	5.94439	8.09007	0.444623	0.507006	0.3995	0.645737	no
gene578	VAR_RS0103045	NZ_AEZB01000025.1:50008-51633	WP_019281830.1	hypothetical protein	Wild type	ΔpbtA	OK	40.2209	47.1234	0.228497	0.318969	0.55765	0.768446	no
gene579	VAR_RS19460	NZ_AEZB01000025.1:51630-53241	pseudo	ABC transporter	Wild type	ΔpbtA	OK	7.0414	4.52639	-0.6375	-0.261107	0.5911	0.795167	no
gene580	VAR_RS19465	NZ_AEZB01000025.1:53521-55711	pseudo	ferric anguibactin receptor	Wild type	ΔpbtA	OK	149.47	117.674	-0.345063	-0.50729	0.33845	0.586515	no
gene581	VAR_RS0103060	NZ_AEZB01000025.1:55818-56786	WP_019281832.1	ferric anguibactin-binding protein	Wild type	ΔpbtA	OK	2.51012	1.95835	-0.358115	-0.317993	0.6023	0.8	no
gene582	VAR_RS0103065	NZ_AEZB01000025.1:56843-57796	WP_019281833.1	iron ABC transporter permease	Wild type	ΔpbtA	OK	2.2263	1.57612	-0.498272	-0.291872	0.5794	0.784894	no
gene583	VAR_RS0103070	NZ_AEZB01000025.1:57793-58580	WP_029388136.1	iron ABC transporter permease	Wild type	ΔpbtA	OK	3.47381	2.52282	-0.461479	-0.283601	0.58885	0.794367	no
gene584	VAR_RS19470	NZ_AEZB01000026.1:1-824	pseudo	hypothetical protein	Wild type	ΔpbtA	OK	1.54022	1.92288	0.320135	0.26488	0.6738	0.842973	no
gene585	VAR_RS0103080	NZ_AEZB01000026.1:837-1112	WP_019281835.1	hypothetical protein	Wild type	ΔpbtA	NOTEST	0.192738	0.122228	-0.657071	0	1	1	no
gene586	VAR_RS0103085	NZ_AEZB01000026.1:1375-1593	WP_017041960.1	hypothetical protein	Wild type	ΔpbtA	OK	3.74118	0.391595	-3.25606	-1.81116	0.2285	0.458748	no
gene587	VAR_RS0103090	NZ_AEZB01000026.1:1728-3080	WP_019281836.1	hypothetical protein	Wild type	ΔpbtA	OK	0.772953	1.88842	1.28873	0.914296	0.23285	0.464916	no
gene588	VAR_RS0103095	NZ_AEZB01000026.1:3080-3424	WP_019281837.1	DUF2523 domain-containing protein	Wild type	ΔpbtA	NOTEST	0.13247	0.0840141	-0.656957	0	1	1	no
gene589	VAR_RS19475	NZ_AEZB01000026.1:3427-3736	pseudo	toxin	Wild type	ΔpbtA	NOTEST	0.634785	1.10034	0.793603	0	1	1	no
gene590	VAR_RS19480	NZ_AEZB01000027.1:192-2137	pseudo	hemagglutinin	Wild type	ΔpbtA	OK	60.3485	284.736	2.23824	3.38272	5e-05	0.000945745	yes
gene591	VAR_RS0103110	NZ_AEZB01000027.1:2508-2867	WP_013868010.1	diacylglycerol kinase	Wild type	ΔpbtA	OK	10.1207	1.37984	-2.87473	-2.64597	0.00875	0.0532791	no
gene592	VAR_RS19485	NZ_AEZB01000027.1:3241-3726	pseudo	cytochrome B	Wild type	ΔpbtA	OK	39.8564	8.74634	-2.18806	-2.78094	0.0001	0.00173463	yes
gene593	VAR_RS0103120	NZ_AEZB01000027.1:4000-5955	WP_038220420.1	hypothetical protein	Wild type	ΔpbtA	OK	100.077	97.804	-0.0331507	-0.0517051	0.923	0.965918	no
gene594	VAR_RS0103125	NZ_AEZB01000027.1:6066-6281	WP_026028221.1	hypothetical protein	Wild type	ΔpbtA	OK	2134.11	803.601	-1.40909	-4.41194	0.00025	0.0036888	yes
gene595	VAR_RS0103130	NZ_AEZB01000027.1:6299-6643	WP_010318547.1	HNH endonuclease	Wild type	ΔpbtA	OK	592.468	388.137	-0.610172	-1.35251	0.0841	0.251671	no
gene596	VAR_RS0103135	NZ_AEZB01000027.1:6765-7247	WP_019281839.1	hypothetical protein	Wild type	ΔpbtA	OK	21.9839	17.1632	-0.357127	-0.496076	0.46475	0.702957	no
gene597	VAR_RS19490	NZ_AEZB01000027.1:7538-9685	WP_019281840.1	diguanylate cyclase	Wild type	ΔpbtA	OK	93.6962	76.8709	-0.285553	-0.462101	0.3868	0.632978	no
gene598	VAR_RS0103145	NZ_AEZB01000027.1:9733-10449	WP_026027736.1	hypothetical protein	Wild type	ΔpbtA	OK	100.17	131.516	0.392793	0.721986	0.2533	0.491936	no
gene599	VAR_RS19495	NZ_AEZB01000027.1:10609-12213	WP_043004216.1	aerotolerance protein BatD	Wild type	ΔpbtA	OK	8.14297	10.2908	0.337729	0.427531	0.43	0.673279	no
gene600	VAR_RS0103155	NZ_AEZB01000027.1:12216-14126	WP_019281841.1	hypothetical protein	Wild type	ΔpbtA	OK	45.7492	51.5248	0.171522	0.231995	0.6619	0.83554	no
gene601	VAR_RS0103160	NZ_AEZB01000027.1:14119-15087	WP_019281842.1	aerotolerance operon protein BatA	Wild type	ΔpbtA	OK	15.6248	16.8481	0.108755	0.0493134	0.9105	0.958972	no
gene602	VAR_RS0103165	NZ_AEZB01000027.1:15095-15565	WP_010318552.1	hypothetical protein	Wild type	ΔpbtA	OK	94.8839	43.7134	-1.11809	-1.18369	0.0828	0.24868	no
gene603	VAR_RS19500	NZ_AEZB01000027.1:15562-16487	pseudo	cytosolic protein	Wild type	ΔpbtA	OK	60.1533	21.2193	-1.50327	-1.3674	0.0091	0.0546615	no
gene604	VAR_RS19505	NZ_AEZB01000027.1:16508-17455	WP_050934213.1	AAA family ATPase	Wild type	ΔpbtA	OK	79.9233	27.9016	-1.51827	-2.27489	0.0002	0.00305236	yes
gene605	VAR_RS19510	NZ_AEZB01000027.1:17733-19656	pseudo	chemotaxis protein	Wild type	ΔpbtA	OK	131.405	203.949	0.63418	1.00081	0.06435	0.213625	no
gene606	VAR_RS0103185	NZ_AEZB01000027.1:19715-19915	WP_013867995.1	chromosome segregation ATPase	Wild type	ΔpbtA	OK	394.013	411.214	0.0616455	0.206184	0.8653	0.934976	no
gene607	VAR_RS0103190	NZ_AEZB01000027.1:20036-20692	WP_029388138.1	DSBA oxidoreductase	Wild type	ΔpbtA	OK	82.2432	23.3104	-1.81892	-2.7283	5e-05	0.000945745	yes
gene608	VAR_RS0103195	NZ_AEZB01000027.1:20989-22350	WP_019281844.1	alpha-amylase	Wild type	ΔpbtA	OK	63.4959	53.9202	-0.235839	-0.369308	0.4988	0.722498	no
gene609	VAR_RS0103200	NZ_AEZB01000027.1:22437-24305	WP_029388139.1	chemotaxis protein	Wild type	ΔpbtA	OK	731.485	151.533	-2.27119	-3.29213	5e-05	0.000945745	yes
gene610	VAR_RS0103215	NZ_AEZB01000028.1:1451-6436	WP_019281847.1	hypothetical protein	Wild type	ΔpbtA	OK	45.6656	84.3329	0.884989	0.755795	0.1477	0.355359	no
gene611	VAR_RS0103220	NZ_AEZB01000028.1:6429-8024	WP_019281848.1	hypothetical protein	Wild type	ΔpbtA	OK	195.718	360.137	0.879772	0.853674	0.10185	0.280541	no
gene612	VAR_RS0103225	NZ_AEZB01000028.1:8091-9095	WP_019281849.1	nucleoid-associated protein YejK	Wild type	ΔpbtA	OK	122.302	328.207	1.42415	2.40463	5e-05	0.000945745	yes
gene613	VAR_RS0103230	NZ_AEZB01000028.1:9386-10408	WP_019281850.1	nucleoid-associated protein YejK	Wild type	ΔpbtA	OK	164.698	126.78	-0.377494	-0.636271	0.26005	0.499337	no
gene614	VAR_RS0103235	NZ_AEZB01000028.1:10493-10717	WP_013856392.1	hypothetical protein	Wild type	ΔpbtA	OK	482.444	189.691	-1.34671	-3.72006	0.00115	0.0122805	yes
gene615	VAR_RS0103240	NZ_AEZB01000028.1:10742-12547	WP_017049110.1	hydrolase	Wild type	ΔpbtA	OK	116.263	78.4937	-0.566743	-0.901494	0.09545	0.270812	no
gene616	VAR_RS0103245	NZ_AEZB01000028.1:12675-15053	WP_050934215.1	CbbBc protein	Wild type	ΔpbtA	NOTEST	53.4337	33.0116	-0.694778	0	1	1	no
gene617	VAR_RS21580	NZ_AEZB01000028.1:15064-15954	WP_019281851.1	formate dehydrogenase	Wild type	ΔpbtA	OK	65.6166	58.4362	-0.167199	-0.243116	0.62415	0.812103	no
gene618	VAR_RS0103255	NZ_AEZB01000028.1:16817-17065	WP_017045246.1	hypothetical protein	Wild type	ΔpbtA	OK	95.8927	68.4224	-0.486952	-0.773465	0.1804	0.402307	no
gene621	VAR_RS19515	NZ_AEZB01000028.1:17140-18789	pseudo	DNA topoisomerase III	Wild type	ΔpbtA	OK	60.955	148.385	1.28353	1.88249	0.00025	0.0036888	yes
gene622	VAR_RS0103285	NZ_AEZB01000028.1:19223-20075	pseudo	hypothetical protein	Wild type	ΔpbtA	OK	2.09566	9.29374	2.14885	2.19494	0.0024	0.0213895	yes
gene623	VAR_RS0103290	NZ_AEZB01000029.1:79-987	WP_019281855.1	transposase	Wild type	ΔpbtA	OK	316.3	491.848	0.636919	0.944482	0.0886	0.259468	no
gene624	VAR_RS0103300	NZ_AEZB01000030.1:85-318	WP_019281856.1	hypothetical protein	Wild type	ΔpbtA	OK	204.343	512.186	1.32567	4.01085	0.00115	0.0122805	yes
gene625	VAR_RS0103305	NZ_AEZB01000030.1:404-949	WP_019281857.1	hypothetical protein	Wild type	ΔpbtA	OK	4.08775	14.6146	1.83803	2.06942	0.00535	0.0375239	yes
gene626	VAR_RS0103310	NZ_AEZB01000030.1:1076-1450	WP_019281858.1	isochorismatase	Wild type	ΔpbtA	OK	70.5992	189.531	1.42471	2.64427	0.0011	0.0119988	yes
gene627	VAR_RS0103315	NZ_AEZB01000030.1:1558-2424	WP_019281859.1	transcriptional regulator	Wild type	ΔpbtA	OK	1.16982	3.3178	1.50394	1.29274	0.05595	0.193901	no
gene628	VAR_RS0103320	NZ_AEZB01000030.1:2567-3316	WP_019281860.1	hypothetical protein	Wild type	ΔpbtA	OK	9.96798	21.3032	1.0957	1.33488	0.02425	0.110839	no
gene629	tdh	NZ_AEZB01000030.1:3514-4545	WP_019281861.1	L-threonine 3-dehydrogenase	Wild type	ΔpbtA	OK	289.932	158.869	-0.867875	-0.844827	0.1288	0.328089	no
gene630	VAR_RS0103330	NZ_AEZB01000030.1:4542-5738	WP_029388140.1	glycine C-acetyltransferase	Wild type	ΔpbtA	OK	340.794	86.2775	-1.98185	-1.58946	0.0029	0.0242645	yes
gene631	VAR_RS0103335	NZ_AEZB01000030.1:5913-6836	WP_017046048.1	LysR family transcriptional regulator	Wild type	ΔpbtA	OK	23.727	14.2257	-0.738035	-0.973158	0.08585	0.255253	no
gene632	VAR_RS0103340	NZ_AEZB01000030.1:6846-7229	WP_017046047.1	hypothetical protein	Wild type	ΔpbtA	OK	13.1124	9.65977	-0.440875	-0.558816	0.45135	0.69062	no
gene633	VAR_RS0103345	NZ_AEZB01000030.1:7266-7631	WP_019281863.1	hypothetical protein	Wild type	ΔpbtA	OK	65.5477	34.5377	-0.924373	-1.54849	0.0403	0.15748	no
gene634	uhpT	NZ_AEZB01000030.1:7977-9372	pseudo	antiporter	Wild type	ΔpbtA	OK	2.34505	5.78748	1.30332	1.26848	0.0228	0.105983	no
gene635	VAR_RS0103355	NZ_AEZB01000030.1:9568-10173	WP_029388141.1	DNA-binding response regulator	Wild type	ΔpbtA	OK	3.30483	4.4156	0.418034	0.307146	0.61655	0.807236	no
gene636	VAR_RS19525	NZ_AEZB01000030.1:10173-11709	pseudo	histidine kinase	Wild type	ΔpbtA	OK	1.45186	1.07714	-0.430696	-0.245375	0.6171	0.807492	no
gene637	VAR_RS0103365	NZ_AEZB01000030.1:11729-13063	WP_019281865.1	regulatory protein UhpC	Wild type	ΔpbtA	OK	2.67545	1.36634	-0.969465	-0.844453	0.1246	0.320143	no
gene638	VAR_RS0103370	NZ_AEZB01000030.1:13110-13496	WP_019281866.1	soluble cytochrome b562	Wild type	ΔpbtA	OK	1139.66	1089.06	-0.065521	-0.146007	0.84725	0.926506	no
gene639	VAR_RS0103375	NZ_AEZB01000030.1:13595-14338	WP_013868021.1	phosphatase	Wild type	ΔpbtA	OK	87.0941	75.1643	-0.212526	-0.364823	0.5372	0.752656	no
gene641	VAR_RS0103385	NZ_AEZB01000030.1:14528-17406	pseudo	metal-dependent phosphohydrolase	Wild type	ΔpbtA	OK	10.7663	15.266	0.503805	0.189877	0.69405	0.851572	no
gene640	VAR_RS19530	NZ_AEZB01000030.1:17403-18002	WP_019281867.1	tRNA (pseudouridine(54)-N(1))-methyltransferase TrmY	Wild type	ΔpbtA	OK	20.112	19.6898	-0.0306058	-0.0423422	0.9379	0.972509	no
gene642	VAR_RS19535	NZ_AEZB01000030.1:18082-19313	pseudo	MFS transporter permease	Wild type	ΔpbtA	OK	5.43802	6.21078	0.191695	0.205036	0.70035	0.853477	no
gene643	VAR_RS0103395	NZ_AEZB01000030.1:19356-19853	WP_019281868.1	phosphatase	Wild type	ΔpbtA	OK	31.669	56.8417	0.843881	1.20856	0.0449	0.168957	no
gene644	VAR_RS0103400	NZ_AEZB01000030.1:19866-20867	WP_019281869.1	glyceraldehyde-3-phosphate dehydrogenase	Wild type	ΔpbtA	OK	21.9574	31.0251	0.498732	0.713472	0.2065	0.434248	no
gene645	VAR_RS0103405	NZ_AEZB01000030.1:20889-21230	WP_017043720.1	transcriptional regulator	Wild type	ΔpbtA	OK	42.4485	60.7105	0.516233	0.873053	0.25735	0.497357	no
gene646	VAR_RS0103410	NZ_AEZB01000030.1:21487-22545	WP_017046038.1	arsenical-resistance protein	Wild type	ΔpbtA	OK	35.9747	32.1981	-0.160008	-0.238289	0.66695	0.838344	no
gene647	VAR_RS19540	NZ_AEZB01000030.1:22630-22960	pseudo	ArsR family transcriptional regulator	Wild type	ΔpbtA	OK	42.1917	25.9865	-0.699196	-1.20869	0.1672	0.382602	no
gene648	VAR_RS0103420	NZ_AEZB01000030.1:23255-24745	WP_013868030.1	sodium-independent anion transporter	Wild type	ΔpbtA	OK	38.3472	27.2129	-0.494833	-0.727111	0.1649	0.379537	no
gene649	VAR_RS0103425	NZ_AEZB01000030.1:24756-25604	WP_019281870.1	universal stress protein A	Wild type	ΔpbtA	OK	90.0293	45.5353	-0.98341	-1.58294	0.006	0.04064	yes
gene650	VAR_RS0103430	NZ_AEZB01000030.1:25883-27085	WP_019281871.1	acyl-homoserine-lactone synthase	Wild type	ΔpbtA	OK	28.738	14.4458	-0.992307	-0.617388	0.2945	0.540461	no
gene651	VAR_RS0103435	NZ_AEZB01000030.1:27078-29657	WP_019281872.1	hybrid sensor histidine kinase/response regulator	Wild type	ΔpbtA	OK	64.2867	27.7543	-1.21181	-1.57189	0.0022	0.0199571	yes
gene652	VAR_RS19545	NZ_AEZB01000030.1:30015-30324	pseudo	hypothetical protein	Wild type	ΔpbtA	OK	21.8687	32.8021	0.584921	0.861963	0.3064	0.552234	no
gene653	VAR_RS0103450	NZ_AEZB01000030.1:30655-31635	WP_019281874.1	AraC family transcriptional regulator	Wild type	ΔpbtA	OK	784.259	1.92909	-8.66727	-8.82218	5e-05	0.000945745	yes
gene654	VAR_RS0103455	NZ_AEZB01000030.1:31898-32776	WP_019281875.1	transcriptional regulator	Wild type	ΔpbtA	OK	45.6853	55.5817	0.282879	0.412389	0.4679	0.704055	no
gene655	VAR_RS0103460	NZ_AEZB01000030.1:33152-35095	WP_019281876.1	TonB-dependent receptor	Wild type	ΔpbtA	OK	428.19	26.0466	-4.03909	-5.5465	5e-05	0.000945745	yes
gene656	VAR_RS0103465	NZ_AEZB01000030.1:35100-36368	WP_019281877.1	MFS transporter	Wild type	ΔpbtA	OK	63.453	9.31617	-2.76788	-3.18006	5e-05	0.000945745	yes
gene657	VAR_RS0103470	NZ_AEZB01000030.1:36480-42668	WP_019281878.1	non-ribosomal peptide synthetase	Wild type	ΔpbtA	OK	99.9801	3.2223	-4.95548	-5.79851	5e-05	0.000945745	yes
gene658	VAR_RS0103475	NZ_AEZB01000030.1:42743-54646	WP_019281879.1	hybrid non-ribosomal peptide synthase/polyketide synthase	Wild type	ΔpbtA	OK	172.249	5.19575	-5.05102	-4.56822	5e-05	0.000945745	yes
gene659	VAR_RS0103480	NZ_AEZB01000030.1:54633-55733	WP_019281880.1	reductase	Wild type	ΔpbtA	OK	83.7174	2.96895	-4.8175	-0.939891	0.1516	0.361312	no
gene660	VAR_RS0103485	NZ_AEZB01000030.1:55730-56602	WP_019281881.1	thioesterase	Wild type	ΔpbtA	OK	146.327	7.26741	-4.33161	-1.17883	0.11435	0.303681	no
gene661	VAR_RS0103490	NZ_AEZB01000030.1:56595-57989	WP_019281882.1	salicylate synthase	Wild type	ΔpbtA	OK	486.377	17.0532	-4.83396	-2.69773	0.00015	0.00242455	yes
gene662	VAR_RS0103495	NZ_AEZB01000030.1:57986-59644	WP_019281883.1	2_3-dihydroxybenzoate-AMP ligase	Wild type	ΔpbtA	OK	292.695	17.088	-4.09834	-1.80074	0.006	0.04064	yes
gene663	VAR_RS0103500	NZ_AEZB01000030.1:59992-61689	WP_019281884.1	ABC transporter ATP-binding protein	Wild type	ΔpbtA	OK	64.0315	7.59095	-3.07643	-2.50175	5e-05	0.000945745	yes
gene664	VAR_RS19550	NZ_AEZB01000030.1:61682-63338	pseudo	ABC transporter permease	Wild type	ΔpbtA	OK	110.546	6.57967	-4.07049	-3.55139	5e-05	0.000945745	yes
gene665	VAR_RS0103510	NZ_AEZB01000030.1:64099-64839	WP_029388143.1	hydrolase TatD	Wild type	ΔpbtA	OK	27.1277	53.3983	0.977026	1.46198	0.0155	0.0796503	no
gene666	VAR_RS0103515	NZ_AEZB01000031.1:1-1014	pseudo	hypothetical protein	Wild type	ΔpbtA	OK	227.415	746.179	1.71419	2.42556	5e-05	0.000945745	yes
gene667	VAR_RS0103520	NZ_AEZB01000031.1:1004-1792	WP_019281887.1	hypothetical protein	Wild type	ΔpbtA	OK	3.01782	7.90023	1.38839	0.181933	0.7817	0.892081	no
gene668	VAR_RS0103525	NZ_AEZB01000031.1:1792-3771	WP_019281888.1	type IV secretion protein Rhs	Wild type	ΔpbtA	OK	3.63887	9.22602	1.34222	0.268234	0.60025	0.798537	no
gene669	VAR_RS0103530	NZ_AEZB01000031.1:3911-4429	WP_019281889.1	hypothetical protein	Wild type	ΔpbtA	OK	16.368	30.5013	0.897996	1.2407	0.06555	0.215197	no
gene670	VAR_RS0103535	NZ_AEZB01000031.1:4674-5003	WP_019281890.1	transcriptional regulator	Wild type	ΔpbtA	OK	286.121	184.017	-0.63679	-1.43444	0.08585	0.255253	no
gene671	VAR_RS0103540	NZ_AEZB01000031.1:5105-5647	WP_019281891.1	hypothetical protein	Wild type	ΔpbtA	OK	6.03991	3.51586	-0.780649	-0.516092	0.4676	0.704055	no
gene672	VAR_RS0103545	NZ_AEZB01000031.1:5632-7001	WP_043004240.1	diguanylate cyclase	Wild type	ΔpbtA	OK	5.9239	4.29646	-0.463399	-0.425554	0.4037	0.649654	no
gene673	VAR_RS0103550	NZ_AEZB01000032.1:129-803	WP_017045536.1	dUMP phosphatase	Wild type	ΔpbtA	OK	55.9038	57.4791	0.04009	0.066346	0.9123	0.960373	no
gene674	VAR_RS0103555	NZ_AEZB01000032.1:872-1279	WP_026027712.1	nucleoside diphosphate kinase regulator	Wild type	ΔpbtA	OK	43.128	33.5792	-0.361057	-0.565178	0.4447	0.684568	no
gene675	VAR_RS0103560	NZ_AEZB01000032.1:1453-2163	WP_029388144.1	phosphonate utilization transcriptional regulator PhnR	Wild type	ΔpbtA	OK	66.7723	31.0216	-1.10598	-1.69739	0.00615	0.041341	yes
gene676	VAR_RS0103565	NZ_AEZB01000032.1:2275-3066	WP_017045538.1	NADPH-dependent ferric siderophore reductase	Wild type	ΔpbtA	OK	2214.25	3357.91	0.600747	0.887156	0.1191	0.311411	no
gene677	VAR_RS19555	NZ_AEZB01000032.1:3254-4739	pseudo	DeoR faimly transcriptional regulator	Wild type	ΔpbtA	OK	15.292	7.52509	-1.02299	-1.28906	0.02035	0.097611	no
gene678	VAR_RS0103575	NZ_AEZB01000032.1:5045-5917	WP_019281894.1	hypothetical protein	Wild type	ΔpbtA	OK	98.4406	38.0798	-1.37023	-2.18305	5e-05	0.000945745	yes
gene679	VAR_RS0103580	NZ_AEZB01000032.1:6025-7476	WP_026028498.1	formate transporter FocA	Wild type	ΔpbtA	OK	632.97	561.677	-0.172397	-0.198427	0.67665	0.844269	no
gene680	VAR_RS0103585	NZ_AEZB01000032.1:7716-8621	WP_013867825.1	LysR family transcriptional regulator	Wild type	ΔpbtA	OK	63.9634	39.251	-0.704516	-1.10309	0.05725	0.197077	no
gene681	VAR_RS0103590	NZ_AEZB01000032.1:8948-9454	WP_019281895.1	membrane protein	Wild type	ΔpbtA	OK	9.88597	8.73874	-0.177957	-0.18301	0.77245	0.887793	no
gene682	VAR_RS0103595	NZ_AEZB01000032.1:9618-11249	WP_029388145.1	ATP-dependent endonuclease	Wild type	ΔpbtA	OK	17.7526	22.2741	0.327339	0.472334	0.3707	0.618587	no
gene683	VAR_RS0103600	NZ_AEZB01000032.1:11509-13248	WP_019281897.1	bifunctional metallophosphatase/5'-nucleotidase	Wild type	ΔpbtA	OK	238.498	133.85	-0.83336	-1.27298	0.01675	0.0841285	no
gene684	VAR_RS0103605	NZ_AEZB01000032.1:13687-14697	WP_013867820.1	membrane protein	Wild type	ΔpbtA	OK	47.5916	32.9989	-0.528288	-0.814927	0.15795	0.36855	no
gene685	VAR_RS0103610	NZ_AEZB01000033.1:152-1891	WP_019281898.1	ssDNA exonuclease RecJ	Wild type	ΔpbtA	OK	12.5667	29.2325	1.21797	1.66965	0.00125	0.0130735	yes
gene686	VAR_RS0103615	NZ_AEZB01000033.1:1933-2706	WP_017045785.1	thiol:disulfide interchange protein	Wild type	ΔpbtA	OK	202.324	210.062	0.0541493	0.0971698	0.87265	0.939777	no
gene687	xerD	NZ_AEZB01000033.1:2720-3628	WP_013857679.1	site-specific tyrosine recombinase XerD	Wild type	ΔpbtA	OK	57.079	70.1015	0.296486	0.468877	0.38865	0.634126	no
gene688	VAR_RS0103625	NZ_AEZB01000033.1:3781-4299	WP_013857680.1	flavodoxin FldB	Wild type	ΔpbtA	OK	303.429	210.04	-0.530694	-1.01193	0.1153	0.305292	no
gene689	VAR_RS0103630	NZ_AEZB01000033.1:4321-4893	WP_019281899.1	N-acetyl-anhydromuranmyl-L-alanine amidase	Wild type	ΔpbtA	OK	115.327	109.481	-0.0750498	-0.137326	0.82475	0.916495	no
gene690	VAR_RS0103635	NZ_AEZB01000033.1:4997-5884	WP_019281900.1	nicotinate-nucleotide diphosphorylase	Wild type	ΔpbtA	OK	22.3444	36.4269	0.705091	1.0263	0.0739	0.231532	no
gene691	VAR_RS0103640	NZ_AEZB01000033.1:6141-6575	WP_050934217.1	prepilin-type N-terminal cleavage/methylation domain-containing protein	Wild type	ΔpbtA	OK	6.54382	10.6748	0.706002	0.777742	0.27475	0.516937	no
gene692	VAR_RS0103645	NZ_AEZB01000033.1:6581-8269	WP_029388146.1	type IV-A pilus assembly ATPase PilB	Wild type	ΔpbtA	OK	2.28017	2.66542	0.225224	0.220124	0.6844	0.847056	no
gene693	VAR_RS19560	NZ_AEZB01000033.1:8312-9540	pseudo	type II secretion system protein F	Wild type	ΔpbtA	NOTEST	0.352968	0.838843	1.24886	0	1	1	no
gene695	coaE	NZ_AEZB01000033.1:9579-10460	WP_019281902.1	methyltransferase	Wild type	ΔpbtA	OK	54.2303	28.7389	-0.916093	-0.672699	0.18025	0.402307	no
gene694	VAR_RS0103655	NZ_AEZB01000033.1:10451-11059	WP_013857688.1	dephospho-CoA kinase	Wild type	ΔpbtA	OK	51.4242	53.2463	0.0502337	0.062568	0.9076	0.958831	no
gene696	VAR_RS0103665	NZ_AEZB01000033.1:11092-11832	WP_019281903.1	cell division protein ZapD	Wild type	ΔpbtA	OK	210.85	282.284	0.420931	0.749769	0.21465	0.442747	no
gene697	VAR_RS0103670	NZ_AEZB01000033.1:11922-12119	WP_010319526.1	DNA gyrase inhibitor	Wild type	ΔpbtA	OK	46.2548	27.1477	-0.768775	-1.68393	0.2268	0.457459	no
gene698	VAR_RS0103675	NZ_AEZB01000033.1:12189-12542	WP_010319525.1	50S ribosomal protein L19	Wild type	ΔpbtA	OK	164.953	139.798	-0.238711	-0.43152	0.5335	0.749852	no
gene699	trmD	NZ_AEZB01000033.1:12584-13330	WP_010319524.1	tRNA (guanosine(37)-N1)-methyltransferase TrmD	Wild type	ΔpbtA	OK	936.265	1054.49	0.171562	0.295052	0.6275	0.813782	no
gene700	rimM	NZ_AEZB01000033.1:13358-13912	WP_013857691.1	ribosome maturation factor RimM	Wild type	ΔpbtA	OK	1559.38	2131.32	0.450777	0.773332	0.2133	0.441606	no
gene701	VAR_RS0103690	NZ_AEZB01000033.1:13942-14190	WP_010319522.1	30S ribosomal protein S16	Wild type	ΔpbtA	OK	1078.95	1129.42	0.0659497	0.188033	0.8606	0.933829	no
gene702	VAR_RS0103695	NZ_AEZB01000033.1:14405-15787	WP_019281904.1	signal recognition particle protein	Wild type	ΔpbtA	OK	434.965	284.32	-0.613382	-0.917531	0.085	0.253787	no
gene703	VAR_RS0103700	NZ_AEZB01000033.1:16093-16887	WP_026027563.1	chromosome partitioning protein ParB	Wild type	ΔpbtA	OK	52.399	29.7008	-0.819038	-1.23838	0.03375	0.139067	no
gene704	VAR_RS0103705	NZ_AEZB01000033.1:16971-18245	WP_017045776.1	membrane protein	Wild type	ΔpbtA	OK	30.1669	14.022	-1.10527	-1.52098	0.0065	0.0432037	yes
gene705	VAR_RS0103710	NZ_AEZB01000033.1:18329-18847	WP_010319518.1	S-ribosylhomocysteinase	Wild type	ΔpbtA	OK	613.689	1149.07	0.904881	1.58874	0.01335	0.0709605	no
gene706	VAR_RS0103715	NZ_AEZB01000033.1:18912-20477	WP_026027564.1	glutamate--cysteine ligase	Wild type	ΔpbtA	OK	188.807	273.72	0.535787	0.818803	0.12045	0.31323	no
gene707	VAR_RS19565	NZ_AEZB01000033.1:20580-23435	pseudo	peptidase M16	Wild type	ΔpbtA	OK	145.883	198.383	0.443472	0.638358	0.20335	0.430786	no
gene708	VAR_RS0103725	NZ_AEZB01000033.1:23445-23906	WP_013857698.1	membrane protein	Wild type	ΔpbtA	OK	55.6664	55.138	-0.0137602	-0.00943968	0.9887	0.995308	no
gene709	VAR_RS0103730	NZ_AEZB01000033.1:23900-24850	WP_017045772.1	NADPH:quinone reductase	Wild type	ΔpbtA	OK	90.5891	170.997	0.916565	1.1329	0.01735	0.0866525	no
gene710	VAR_RS19570	NZ_AEZB01000033.1:24968-26097	pseudo	glutaconyl-CoA decarboxylase subunit beta	Wild type	ΔpbtA	OK	40.846	47.9708	0.231959	0.321595	0.5281	0.744617	no
gene711	VAR_RS0103740	NZ_AEZB01000033.1:26107-27891	WP_019281905.1	oxaloacetate decarboxylase	Wild type	ΔpbtA	OK	277.716	172.426	-0.687638	-0.978291	0.05705	0.196579	no
gene712	VAR_RS0103745	NZ_AEZB01000033.1:27916-28170	WP_029388148.1	oxaloacetate decarboxylase subunit gamma	Wild type	ΔpbtA	OK	65.2384	37.3208	-0.805742	-1.5996	0.12075	0.313322	no
gene721	VAR_RS0103790	NZ_AEZB01000033.1:29719-29916	WP_010320440.1	carbon storage regulator	Wild type	ΔpbtA	OK	186.318	64.4415	-1.53171	-4.02228	0.00305	0.025106	yes
gene722	VAR_RS0103795	NZ_AEZB01000033.1:30009-31196	WP_013857703.1	aspartate kinase	Wild type	ΔpbtA	OK	281.574	246.486	-0.192009	-0.299938	0.57745	0.783514	no
gene723	VAR_RS0103800	NZ_AEZB01000033.1:31402-33984	WP_019281907.1	alanine--tRNA ligase	Wild type	ΔpbtA	OK	284.664	338.384	0.2494	0.355846	0.48065	0.709502	no
gene724	VAR_RS0103805	NZ_AEZB01000033.1:34106-34570	WP_026027572.1	recombination regulator RecX	Wild type	ΔpbtA	OK	36.6755	30.8223	-0.250842	-0.380144	0.59445	0.796584	no
gene725	recA	NZ_AEZB01000033.1:34645-35691	WP_010320444.1	DNA recombination/repair protein RecA	Wild type	ΔpbtA	OK	256.371	284.192	0.148633	0.238651	0.66415	0.836661	no
gene726	VAR_RS0103815	NZ_AEZB01000033.1:35825-36316	WP_013857707.1	competence damage-inducible protein A	Wild type	ΔpbtA	OK	114.437	38.4035	-1.57525	-2.4336	0.0001	0.00173463	yes
gene728	cysW	NZ_AEZB01000033.1:36431-37558	WP_019281908.1	sulfate ABC transporter ATP-binding protein	Wild type	ΔpbtA	OK	111.89	50.6106	-1.14457	-1.03298	0.03145	0.132822	no
gene727	VAR_RS0103820	NZ_AEZB01000033.1:37555-38418	WP_017046720.1	sulfate ABC transporter permease subunit CysW	Wild type	ΔpbtA	OK	86.7807	33.3731	-1.37869	-1.44655	0.0189	0.0920663	no
gene729	VAR_RS0103830	NZ_AEZB01000033.1:38429-39286	WP_029388149.1	sulfate ABC transporter permease subunit CysT	Wild type	ΔpbtA	OK	57.0812	14.8485	-1.94269	-2.56916	5e-05	0.000945745	yes
gene730	VAR_RS0103835	NZ_AEZB01000033.1:39353-40354	WP_019281910.1	thiosulfate transporter subunit	Wild type	ΔpbtA	OK	223.357	57.5363	-1.95681	-2.66297	5e-05	0.000945745	yes
gene731	VAR_RS0103840	NZ_AEZB01000033.1:40568-41458	WP_029388150.1	cysteine synthase B	Wild type	ΔpbtA	OK	149.081	94.35	-0.659998	-1.12607	0.05885	0.201222	no
gene732	VAR_RS0103845	NZ_AEZB01000033.1:41701-44289	WP_029388151.1	DNA mismatch repair protein MutS	Wild type	ΔpbtA	OK	17.6593	21.4645	0.281524	0.404762	0.42855	0.671924	no
gene733	VAR_RS0103850	NZ_AEZB01000033.1:44422-45423	WP_017047531.1	RNA polymerase sigma factor RpoS	Wild type	ΔpbtA	OK	1128.85	144.447	-2.96624	-4.45209	5e-05	0.000945745	yes
gene734	VAR_RS19575	NZ_AEZB01000033.1:45496-46427	pseudo	hypothetical protein	Wild type	ΔpbtA	OK	1306.12	489.322	-1.41643	-2.15681	0.00045	0.00586154	yes
gene735	VAR_RS0103860	NZ_AEZB01000033.1:46433-47059	WP_013857716.1	protein-L-isoaspartate O-methyltransferase	Wild type	ΔpbtA	OK	78.9673	82.5621	0.0642239	0.0575112	0.92295	0.965918	no
gene736	VAR_RS0103865	NZ_AEZB01000033.1:47059-47805	WP_010320454.1	5'/3'-nucleotidase SurE	Wild type	ΔpbtA	OK	149.631	139.182	-0.10444	-0.120802	0.8062	0.905674	no
gene737	VAR_RS0103870	NZ_AEZB01000033.1:47818-48861	WP_029388152.1	tRNA pseudouridine synthase TruD	Wild type	ΔpbtA	OK	19.8033	24.5314	0.308889	0.436196	0.45155	0.690629	no
gene738	ispF	NZ_AEZB01000033.1:49070-49555	WP_013857718.1	2-C-methyl-D-erythritol 2_4-cyclodiphosphate synthase	Wild type	ΔpbtA	OK	44.3717	58.5285	0.399498	0.366954	0.5824	0.788057	no
gene739	VAR_RS0103880	NZ_AEZB01000033.1:49548-50279	WP_010320457.1	2-C-methyl-D-erythritol 4-phosphate cytidylyltransferase	Wild type	ΔpbtA	OK	69.1884	94.3628	0.447688	0.534792	0.2865	0.530162	no
gene740	VAR_RS0103885	NZ_AEZB01000033.1:50280-50561	WP_026027578.1	cell division protein FtsB	Wild type	ΔpbtA	OK	725.892	602.375	-0.269094	-0.725894	0.44055	0.681515	no
gene741	VAR_RS0103890	NZ_AEZB01000033.1:50691-51494	WP_017046711.1	undecaprenyl-diphosphatase	Wild type	ΔpbtA	OK	4.90282	4.87604	-0.00790258	-0.00779477	0.9924	0.997215	no
gene743	folB	NZ_AEZB01000033.1:51507-51998	WP_019281914.1	2-amino-4-hydroxy-6-hydroxymethyldihydropteridine pyrophosphokinase	Wild type	ΔpbtA	OK	172.481	170.74	-0.0146346	-0.0175475	0.9731	0.989003	no
gene742	VAR_RS0103895	NZ_AEZB01000033.1:51995-52348	WP_013857722.1	dihydroneopterin aldolase	Wild type	ΔpbtA	OK	34.6181	38.38	0.14883	0.128864	0.8423	0.923595	no
gene744	VAR_RS0103905	NZ_AEZB01000033.1:52536-53138	WP_017047525.1	glycerol-3-phosphate acyltransferase	Wild type	ΔpbtA	OK	27.1937	24.9459	-0.124469	-0.166763	0.7775	0.890432	no
gene745	VAR_RS0103910	NZ_AEZB01000033.1:53250-54098	WP_013857724.1	2-succinyl-6-hydroxy-2_4-cyclohexadiene-1-carboxylate synthase	Wild type	ΔpbtA	OK	153.501	106.9	-0.521991	-0.858834	0.1205	0.31323	no
gene746	VAR_RS0103915	NZ_AEZB01000033.1:54234-55250	WP_017046706.1	tRNA N6-adenosine(37)-threonylcarbamoyltransferase complex transferase subunit TsaD	Wild type	ΔpbtA	OK	32.8865	45.2317	0.459838	0.688966	0.20465	0.432147	no
gene747	rpsU	NZ_AEZB01000033.1:55491-55706	WP_004396009.1	30S ribosomal protein S21	Wild type	ΔpbtA	OK	469.819	297.494	-0.659245	-2.28393	0.08255	0.248138	no
gene748	VAR_RS0103925	NZ_AEZB01000033.1:55736-56179	WP_010318215.1	aspartyl-tRNA amidotransferase subunit B	Wild type	ΔpbtA	OK	804.257	688.35	-0.224515	-0.439054	0.5269	0.744105	no
gene749	dnaG	NZ_AEZB01000033.1:56275-58017	WP_013857726.1	DNA primase	Wild type	ΔpbtA	OK	58.3331	62.6453	0.102891	0.164468	0.76065	0.883079	no
gene750	VAR_RS0103935	NZ_AEZB01000033.1:58116-59972	WP_013857727.1	RNA polymerase sigma factor RpoD	Wild type	ΔpbtA	OK	295.494	406.285	0.45936	0.687825	0.20535	0.432854	no
gene752	VAR_RS0103945	NZ_AEZB01000033.1:60455-60751	WP_019281915.1	stress protein	Wild type	ΔpbtA	OK	9.2723	18.7055	1.01247	1.47332	0.11565	0.305763	no
gene753	VAR_RS0103950	NZ_AEZB01000033.1:60896-61180	WP_010318209.1	membrane protein	Wild type	ΔpbtA	OK	144.26	54.5704	-1.40248	-2.85198	0.00235	0.0210494	yes
gene754	VAR_RS19580	NZ_AEZB01000033.1:61358-62087	pseudo	hypothetical protein	Wild type	ΔpbtA	OK	13.2132	36.754	1.47592	1.89472	0.0025	0.022005	yes
gene755	VAR_RS0103960	NZ_AEZB01000033.1:62088-62276	WP_019281916.1	hypothetical protein	Wild type	ΔpbtA	OK	116.831	362.232	1.63249	4.32168	0.001	0.0111125	yes
gene756	VAR_RS19585	NZ_AEZB01000033.1:62441-63382	pseudo	hypothetical protein	Wild type	ΔpbtA	OK	39.5482	90.7816	1.19879	1.98688	0.00155	0.0153532	yes
gene757	VAR_RS0103970	NZ_AEZB01000033.1:63420-66956	WP_019281917.1	hypothetical protein	Wild type	ΔpbtA	OK	19.8825	40.4856	1.02591	1.07847	0.05705	0.196579	no
gene758	VAR_RS0103975	NZ_AEZB01000033.1:66946-67758	WP_017046701.1	hypothetical protein	Wild type	ΔpbtA	OK	5.5434	10.3128	0.895597	0.283669	0.66945	0.839705	no
gene759	VAR_RS0103980	NZ_AEZB01000033.1:67755-69860	WP_019281918.1	type IV secretion protein Rhs	Wild type	ΔpbtA	OK	29.9086	7.79149	-1.94059	-1.05028	0.0511	0.183733	no
gene760	VAR_RS0103985	NZ_AEZB01000033.1:70000-70518	WP_013857791.1	hypothetical protein	Wild type	ΔpbtA	OK	295.493	7.43834	-5.312	-7.06285	5e-05	0.000945745	yes
gene761	VAR_RS0103990	NZ_AEZB01000033.1:70822-71235	WP_017043428.1	aminoacyl-tRNA hydrolase	Wild type	ΔpbtA	OK	216.043	71.6645	-1.59199	-2.91495	0.00025	0.0036888	yes
gene762	VAR_RS19590	NZ_AEZB01000033.1:71617-73368	pseudo	hemolysin	Wild type	ΔpbtA	OK	3.46348	5.47603	0.660909	0.719872	0.19035	0.414577	no
gene763	VAR_RS0104000	NZ_AEZB01000033.1:73617-74483	WP_017045524.1	acetyl-CoA carboxylase subunit beta	Wild type	ΔpbtA	OK	66.6009	50.707	-0.393357	-0.595248	0.28655	0.530162	no
gene764	VAR_RS0104005	NZ_AEZB01000033.1:74575-75492	WP_019281919.1	LysR family transcriptional regulator	Wild type	ΔpbtA	OK	12.1372	8.77817	-0.467449	-0.560593	0.348	0.596092	no
gene765	VAR_RS0104010	NZ_AEZB01000033.1:75582-76388	WP_019281920.1	hypothetical protein	Wild type	ΔpbtA	OK	28.7133	37.3736	0.380302	0.153295	0.80025	0.902521	no
gene766	VAR_RS0104015	NZ_AEZB01000033.1:76378-78459	WP_019281921.1	hypothetical protein	Wild type	ΔpbtA	OK	32.6461	66.8421	1.03384	0.77346	0.15275	0.361878	no
gene767	VAR_RS0104020	NZ_AEZB01000033.1:78452-80038	WP_019281922.1	hypothetical protein	Wild type	ΔpbtA	OK	119.705	169.781	0.504184	0.573305	0.30635	0.552234	no
gene768	VAR_RS0104025	NZ_AEZB01000033.1:80073-82388	WP_019281923.1	DEAD/DEAH box helicase	Wild type	ΔpbtA	OK	45.6243	58.7815	0.36556	0.527607	0.3112	0.555625	no
gene769	VAR_RS0104030	NZ_AEZB01000033.1:82390-84162	WP_019281924.1	hypothetical protein	Wild type	ΔpbtA	OK	47.3702	86.8746	0.874955	1.43091	0.01875	0.0918388	no
gene770	VAR_RS0104035	NZ_AEZB01000033.1:84166-85659	WP_019281925.1	DNA methyltransferase	Wild type	ΔpbtA	OK	57.7532	127.089	1.13786	1.75431	0.00135	0.0138346	yes
gene771	VAR_RS0104040	NZ_AEZB01000033.1:85662-86864	WP_019281926.1	hypothetical protein	Wild type	ΔpbtA	OK	43.4278	83.7986	0.948306	1.49322	0.00865	0.0528512	no
gene772	VAR_RS0104045	NZ_AEZB01000033.1:86874-88016	WP_012592957.1	hypothetical protein	Wild type	ΔpbtA	OK	133.882	269.734	1.01057	1.63429	0.00335	0.0270741	yes
gene773	VAR_RS0104050	NZ_AEZB01000033.1:88018-89760	WP_019281927.1	Bipolar DNA helicase	Wild type	ΔpbtA	OK	92.1735	215.876	1.22778	1.93471	0.0007	0.00849556	yes
gene774	VAR_RS19595	NZ_AEZB01000033.1:89836-91431	WP_019281928.1	hypothetical protein	Wild type	ΔpbtA	OK	12.6306	25.3881	1.00723	1.37828	0.0192	0.093018	no
gene775	VAR_RS0104060	NZ_AEZB01000033.1:91517-92971	WP_019281929.1	hypothetical protein	Wild type	ΔpbtA	OK	32.0309	64.8236	1.01705	1.5643	0.00645	0.0430323	yes
gene776	VAR_RS0104065	NZ_AEZB01000033.1:93131-93604	WP_019281930.1	hypothetical protein	Wild type	ΔpbtA	OK	464.331	678.195	0.546546	1.04215	0.15425	0.363735	no
gene777	VAR_RS0104070	NZ_AEZB01000033.1:93607-94026	WP_019281931.1	hypothetical protein	Wild type	ΔpbtA	OK	5.60603	3.20562	-0.806376	-0.808173	0.3093	0.55521	no
gene778	VAR_RS19600	NZ_AEZB01000033.1:94580-96413	pseudo	glucosamine--fructose-6-phosphate aminotransferase	Wild type	ΔpbtA	OK	42.5275	76.0221	0.838021	1.27585	0.0147	0.0768724	no
gene779	VAR_RS0104085	NZ_AEZB01000033.1:96501-97262	WP_019281933.1	XRE family transcriptional regulator	Wild type	ΔpbtA	OK	23.5544	47.0637	0.998619	1.44957	0.0145	0.0759381	no
gene780	VAR_RS0104090	NZ_AEZB01000033.1:97687-99099	WP_029388154.1	pyruvate kinase	Wild type	ΔpbtA	OK	427.703	244.14	-0.808899	-1.18131	0.02745	0.12036	no
gene781	VAR_RS0104095	NZ_AEZB01000034.1:1-1061	WP_019281934.1	diguanylate cyclase	Wild type	ΔpbtA	OK	287.686	95.6103	-1.58926	-2.17881	0.00045	0.00586154	yes
gene782	VAR_RS0104100	NZ_AEZB01000034.1:1061-1459	WP_050934219.1	oxidoreductase	Wild type	ΔpbtA	OK	75.9287	15.8251	-2.26243	-0.541576	0.239	0.473737	no
gene783	VAR_RS0104105	NZ_AEZB01000034.1:1732-3108	WP_026027937.1	membrane protein	Wild type	ΔpbtA	OK	332.096	100.07	-1.73059	-2.62051	5e-05	0.000945745	yes
gene784	VAR_RS0104110	NZ_AEZB01000034.1:3460-5121	WP_019281935.1	sodium-independent anion transporter	Wild type	ΔpbtA	OK	3.98173	6.45561	0.697157	0.747176	0.14905	0.357398	no
gene785	VAR_RS0104115	NZ_AEZB01000034.1:5333-5632	WP_026028657.1	1_4-alpha-glucan-branching protein	Wild type	ΔpbtA	OK	409.698	219.324	-0.9015	-2.09957	0.0223	0.104067	no
gene786	VAR_RS19605	NZ_AEZB01000034.1:5819-7127	pseudo	peptidase M23	Wild type	ΔpbtA	OK	152.479	83.254	-0.873023	-1.40072	0.01295	0.0696675	no
gene787	VAR_RS0104125	NZ_AEZB01000034.1:7180-9012	WP_019281936.1	diguanylate cyclase	Wild type	ΔpbtA	OK	22.3077	7.02124	-1.66775	-2.17177	0.0002	0.00305236	yes
gene788	VAR_RS0104130	NZ_AEZB01000034.1:9238-10113	WP_029388157.1	LysR family transcriptional regulator	Wild type	ΔpbtA	OK	7.8153	15.043	0.94472	1.16083	0.05185	0.185492	no
gene789	VAR_RS0104135	NZ_AEZB01000034.1:10248-11444	WP_019281938.1	MFS transporter	Wild type	ΔpbtA	OK	5.42261	2.58445	-1.06913	-1.00483	0.06125	0.207236	no
gene790	VAR_RS0104140	NZ_AEZB01000034.1:11569-11919	WP_026027570.1	hypothetical protein	Wild type	ΔpbtA	OK	725.893	602.084	-0.269791	-0.633592	0.4434	0.683532	no
gene791	VAR_RS0104150	NZ_AEZB01000034.1:12356-12946	WP_017043734.1	glutaredoxin	Wild type	ΔpbtA	OK	14.219	29.699	1.06259	1.46508	0.0266	0.117357	no
gene792	VAR_RS19610	NZ_AEZB01000034.1:12985-13870	pseudo	hypothetical protein	Wild type	ΔpbtA	OK	2.24433	1.67171	-0.424961	-0.340368	0.5477	0.759899	no
gene793	VAR_RS0104165	NZ_AEZB01000034.1:14331-15326	WP_029388158.1	membrane protein	Wild type	ΔpbtA	OK	24.5	13.927	-0.814898	-1.09902	0.0575	0.197747	no
gene794	VAR_RS0104170	NZ_AEZB01000034.1:15611-16225	WP_019281942.1	2-keto-4-pentenoate hydratase	Wild type	ΔpbtA	OK	67.6993	127.604	0.91446	1.56702	0.0108	0.0611541	no
gene795	VAR_RS0104175	NZ_AEZB01000034.1:16284-16604	WP_013868095.1	branched-chain amino acid ABC transporter	Wild type	ΔpbtA	OK	14.9902	5.29213	-1.5021	-1.11897	0.18205	0.404606	no
gene796	VAR_RS0104180	NZ_AEZB01000034.1:16601-17332	WP_029388159.1	branched-chain amino acid ABC transporter permease	Wild type	ΔpbtA	OK	13.178	7.50488	-0.812233	-0.715689	0.14795	0.35548	no
gene797	VAR_RS0104185	NZ_AEZB01000034.1:17409-18242	WP_029388160.1	AraC family transcriptional regulator	Wild type	ΔpbtA	OK	145.507	69.8701	-1.05834	-1.60233	0.0074	0.04699	yes
gene798	VAR_RS0104190	NZ_AEZB01000034.1:18450-20153	WP_019281944.1	phosphoglucomutase	Wild type	ΔpbtA	OK	265.81	421.828	0.666258	0.987551	0.0601	0.204513	no
gene799	VAR_RS0104195	NZ_AEZB01000034.1:20312-21247	WP_019281945.1	amino acid ABC transporter permease	Wild type	ΔpbtA	OK	49.6279	32.4311	-0.613772	-0.939732	0.10495	0.286554	no
gene800	VAR_RS0104200	NZ_AEZB01000034.1:21262-22119	WP_019281946.1	amino acid ABC transporter substrate-binding protein	Wild type	ΔpbtA	OK	48.0352	78.2056	0.703179	1.13331	0.05195	0.185623	no
gene802	glnQ	NZ_AEZB01000034.1:22142-22939	WP_029388161.1	polar amino acid ABC transporter permease	Wild type	ΔpbtA	OK	387.718	295.308	-0.392787	-0.489222	0.33965	0.587449	no
gene801	VAR_RS0104205	NZ_AEZB01000034.1:22939-23658	WP_029388162.1	glutamine ABC transporter ATP-binding protein	Wild type	ΔpbtA	OK	64.3621	95.4652	0.568764	0.381236	0.495	0.720217	no
gene803	VAR_RS0104215	NZ_AEZB01000034.1:23958-25010	WP_013868087.1	3-deoxy-7-phosphoheptulonate synthase	Wild type	ΔpbtA	OK	240.303	280.638	0.223852	0.36414	0.51675	0.736498	no
gene804	VAR_RS0104220	NZ_AEZB01000034.1:25111-25554	WP_026027337.1	hypothetical protein	Wild type	ΔpbtA	OK	49.5826	96.5339	0.961202	1.72783	0.0162	0.0820615	no
gene805	VAR_RS0104225	NZ_AEZB01000034.1:25924-26205	WP_029388163.1	hypothetical protein	Wild type	ΔpbtA	OK	102.713	76.3249	-0.428395	-0.792234	0.34375	0.590663	no
gene806	VAR_RS0104230	NZ_AEZB01000034.1:26234-26980	WP_017047426.1	ABC transporter substrate-binding protein	Wild type	ΔpbtA	OK	253.689	133.114	-0.930402	-1.73615	0.0073	0.0467726	yes
gene807	VAR_RS0104235	NZ_AEZB01000034.1:27078-27926	WP_019281951.1	quercetin 2_3-dioxygenase	Wild type	ΔpbtA	OK	53.3878	52.7814	-0.016481	-0.0262707	0.96195	0.984215	no
gene808	VAR_RS0104240	NZ_AEZB01000034.1:28075-28365	WP_013868082.1	hypothetical protein	Wild type	ΔpbtA	OK	63.9493	22.8521	-1.4846	-1.06641	0.28045	0.522684	no
gene809	VAR_RS19615	NZ_AEZB01000034.1:28346-29523	pseudo	diguanylate cyclase	Wild type	ΔpbtA	OK	90.2772	38.1975	-1.24088	-1.65243	0.0014	0.0141835	yes
gene810	VAR_RS19620	NZ_AEZB01000034.1:29849-30756	pseudo	LysR family transcriptional regulator	Wild type	ΔpbtA	OK	37.5627	45.1981	0.266963	0.391975	0.5035	0.726937	no
gene811	VAR_RS19625	NZ_AEZB01000034.1:30847-31773	pseudo	hypothetical protein	Wild type	ΔpbtA	OK	99.1627	6.67741	-3.89244	-4.79504	5e-05	0.000945745	yes
gene812	VAR_RS0104260	NZ_AEZB01000034.1:31785-32876	WP_019281952.1	hypothetical protein	Wild type	ΔpbtA	OK	213.17	606.575	1.50868	2.16003	0.00035	0.00482403	yes
gene813	VAR_RS0104265	NZ_AEZB01000034.1:33220-34581	WP_043004274.1	diguanylate cyclase	Wild type	ΔpbtA	OK	203.365	189.882	-0.0989653	-0.155114	0.7691	0.886234	no
gene814	VAR_RS0104270	NZ_AEZB01000034.1:34854-36287	WP_038148990.1	MerR family transcriptional regulator	Wild type	ΔpbtA	OK	62.7135	56.6078	-0.147774	-0.223828	0.6713	0.84134	no
gene815	VAR_RS0104275	NZ_AEZB01000034.1:36533-37111	WP_013868075.1	malate synthase	Wild type	ΔpbtA	OK	177.989	124.759	-0.512649	-0.932239	0.1412	0.34772	no
gene816	VAR_RS0104280	NZ_AEZB01000034.1:37230-38189	WP_019281954.1	diguanylate cyclase	Wild type	ΔpbtA	OK	92.5621	32.1247	-1.52674	-2.35592	0.0002	0.00305236	yes
gene817	VAR_RS0104285	NZ_AEZB01000035.1:160-567	WP_019281955.1	TetR family transcriptional regulator	Wild type	ΔpbtA	OK	55.7139	133.382	1.25946	0.461326	0.4718	0.706706	no
gene818	VAR_RS0104290	NZ_AEZB01000035.1:560-2362	WP_019281956.1	integrase	Wild type	ΔpbtA	OK	207.182	303.56	0.551084	0.678931	0.1762	0.395535	no
gene819	VAR_RS0104295	NZ_AEZB01000036.1:35-277	WP_019281957.1	hypothetical protein	Wild type	ΔpbtA	OK	3.47845	4.49492	0.369849	0.422071	0.69735	0.851572	no
gene820	VAR_RS0104300	NZ_AEZB01000036.1:603-1463	pseudo	hypothetical protein	Wild type	ΔpbtA	OK	81.3611	169.172	1.05608	1.69886	0.00395	0.0306017	yes
gene821	VAR_RS0104305	NZ_AEZB01000037.1:50-2680	WP_019281959.1	DNA topoisomerase I	Wild type	ΔpbtA	OK	307.891	302.863	-0.023751	-0.0355333	0.94825	0.97597	no
gene822	VAR_RS0104315	NZ_AEZB01000037.1:3211-3462	WP_013857082.1	hypothetical protein	Wild type	ΔpbtA	OK	3.74834	1.17408	-1.67473	-1.41052	0.1732	0.392043	no
gene823	VAR_RS0104320	NZ_AEZB01000037.1:3523-4803	WP_029388164.1	3-phosphoshikimate 1-carboxyvinyltransferase	Wild type	ΔpbtA	OK	142.157	99.477	-0.515046	-0.808419	0.1319	0.332212	no
gene824	VAR_RS0104325	NZ_AEZB01000037.1:5009-5725	WP_019281962.1	leucyl/phenylalanyl-tRNA--protein transferase	Wild type	ΔpbtA	OK	32.6369	45.1543	0.468358	0.739767	0.2314	0.4628	no
gene825	VAR_RS0104330	NZ_AEZB01000037.1:5728-6426	WP_013857085.1	arginyltransferase	Wild type	ΔpbtA	OK	20.7861	8.15864	-1.34922	-1.74993	0.0088	0.0534007	no
gene826	VAR_RS0104335	NZ_AEZB01000037.1:6508-6726	WP_006075347.1	translation initiation factor IF-1	Wild type	ΔpbtA	OK	56.7946	13.5913	-2.06307	-3.92897	0.0028	0.0237067	yes
gene827	clpA	NZ_AEZB01000037.1:6869-9140	pseudo	Clp protease ClpA	Wild type	ΔpbtA	OK	2336.95	1218.89	-0.939056	-1.22137	0.02475	0.112116	no
gene828	VAR_RS0104345	NZ_AEZB01000037.1:9183-9503	WP_010319243.1	ATP-dependent Clp protease adaptor ClpS	Wild type	ΔpbtA	OK	1290.92	628.82	-1.03768	-2.36995	0.00475	0.0347551	yes
gene829	VAR_RS0104350	NZ_AEZB01000037.1:9978-10199	WP_013857087.1	cold shock domain protein CspD	Wild type	ΔpbtA	OK	1055.29	359.812	-1.55233	-4.21311	0.00125	0.0130735	yes
gene830	VAR_RS0104355	NZ_AEZB01000037.1:10279-12504	WP_029388165.1	isocitrate dehydrogenase	Wild type	ΔpbtA	OK	274.029	204.801	-0.420108	-0.61627	0.2373	0.471682	no
gene831	VAR_RS0104360	NZ_AEZB01000037.1:12764-13549	WP_019281964.1	ribosomal large subunit pseudouridine synthase E	Wild type	ΔpbtA	OK	14.3738	43.4536	1.59604	2.20526	0.00095	0.010793	yes
gene832	VAR_RS0104365	NZ_AEZB01000037.1:13601-14236	WP_017043909.1	bifunctional phosphoribosyl-AMP cyclohydrolase/phosphoribosyl-ATP diphosphatase	Wild type	ΔpbtA	OK	39.417	17.4464	-1.17589	-0.486961	0.44345	0.683532	no
gene833	VAR_RS0104370	NZ_AEZB01000037.1:14233-15006	WP_017044649.1	imidazole glycerol phosphate synthase cyclase subunit	Wild type	ΔpbtA	OK	222.987	157.622	-0.500488	-0.615997	0.29725	0.542892	no
gene834	VAR_RS0104375	NZ_AEZB01000037.1:14988-15725	WP_019281965.1	1-(5-phosphoribosyl)-5-[(5-phosphoribosylamino)methylideneamino]imidazole-4-carboxamide isomerase	Wild type	ΔpbtA	OK	112.422	79.9168	-0.492351	-0.333633	0.47285	0.707683	no
gene835	VAR_RS0104380	NZ_AEZB01000037.1:15739-16416	WP_019281966.1	imidazole glycerol phosphate synthase subunit HisH	Wild type	ΔpbtA	OK	12.3812	12.2526	-0.0150598	-0.0092348	0.989	0.995308	no
gene836	VAR_RS0104385	NZ_AEZB01000037.1:16416-17489	WP_019281967.1	bifunctional imidazole glycerol-phosphate dehydratase/histidinol phosphatase	Wild type	ΔpbtA	OK	54.0688	31.5837	-0.775617	-0.964872	0.0492	0.180736	no
gene838	hisD	NZ_AEZB01000037.1:17571-18611	WP_017043905.1	histidinol-phosphate transaminase	Wild type	ΔpbtA	OK	141.155	64.6472	-1.12662	-1.31967	0.0082	0.0506236	no
gene837	VAR_RS0104390	NZ_AEZB01000037.1:18611-19909	WP_019281968.1	histidinol dehydrogenase	Wild type	ΔpbtA	OK	56.6657	49.9562	-0.181811	-0.142837	0.7773	0.890432	no
gene839	hisG	NZ_AEZB01000037.1:19915-20811	WP_026027608.1	ATP phosphoribosyltransferase	Wild type	ΔpbtA	OK	314.917	140.484	-1.16457	-1.8846	0.001	0.0111125	yes
gene840	VAR_RS0104405	NZ_AEZB01000037.1:21195-22796	WP_029388167.1	hypothetical protein	Wild type	ΔpbtA	OK	24.4892	44.0504	0.84701	1.21677	0.01975	0.0952931	no
gene841	VAR_RS0104410	NZ_AEZB01000037.1:23514-23927	WP_017043902.1	DNA-binding protein	Wild type	ΔpbtA	OK	1792.78	1967.82	0.1344	0.268955	0.7198	0.861881	no
gene842	VAR_RS0104415	NZ_AEZB01000037.1:23985-25289	WP_019281970.1	inosine/guanosine kinase	Wild type	ΔpbtA	OK	43.3796	74.2193	0.774778	1.2914	0.0253	0.113308	no
gene843	VAR_RS0104420	NZ_AEZB01000037.1:25392-25661	WP_013857103.1	hypothetical protein	Wild type	ΔpbtA	OK	33.1099	28.8874	-0.196821	-0.346306	0.7225	0.86331	no
gene844	mnmA	NZ_AEZB01000037.1:25861-26982	WP_013857104.1	tRNA 2-thiouridine(34) synthase MnmA	Wild type	ΔpbtA	OK	84.9095	78.708	-0.109415	-0.175159	0.75495	0.880084	no
gene845	VAR_RS0104430	NZ_AEZB01000037.1:27003-27620	WP_019281971.1	lysogenization protein HflD	Wild type	ΔpbtA	OK	205.551	101.748	-1.0145	-1.8394	0.00285	0.0240727	yes
gene846	VAR_RS0104435	NZ_AEZB01000037.1:27675-29045	WP_019281972.1	adenylosuccinate lyase	Wild type	ΔpbtA	OK	197.014	135.799	-0.536825	-0.868163	0.11855	0.311215	no
gene847	VAR_RS0104440	NZ_AEZB01000037.1:29146-30243	WP_029388168.1	3-phosphoserine/phosphohydroxythreonine aminotransferase	Wild type	ΔpbtA	OK	936.702	1060.58	0.179186	0.278561	0.62975	0.814647	no
gene848	VAR_RS0104445	NZ_AEZB01000037.1:30387-31646	WP_019281974.1	hypothetical protein	Wild type	ΔpbtA	OK	253.777	260.864	0.0397363	0.0630435	0.9076	0.958831	no
gene849	VAR_RS19635	NZ_AEZB01000037.1:31803-33747	pseudo	ATPase	Wild type	ΔpbtA	OK	100.431	53.7777	-0.90113	-1.40709	0.01035	0.0597454	no
gene850	VAR_RS0104455	NZ_AEZB01000037.1:33778-34275	WP_026028033.1	chemotaxis protein CheY	Wild type	ΔpbtA	OK	1222.34	687.745	-0.829697	-1.58162	0.02045	0.097611	no
gene851	VAR_RS0104460	NZ_AEZB01000037.1:34458-35006	WP_026028034.1	hypothetical protein	Wild type	ΔpbtA	OK	88.455	71.2063	-0.312939	-0.547477	0.39535	0.641069	no
gene852	VAR_RS0104465	NZ_AEZB01000037.1:35095-35688	WP_013857112.1	DNA transformation protein	Wild type	ΔpbtA	OK	153.498	45.1996	-1.76384	-3.07864	5e-05	0.000945745	yes
gene853	VAR_RS0104470	NZ_AEZB01000037.1:36060-36980	WP_026028826.1	histidine kinase	Wild type	ΔpbtA	OK	235.609	111.244	-1.08266	-1.83972	0.0018	0.0172065	yes
gene854	VAR_RS0104475	NZ_AEZB01000037.1:37004-37909	WP_017047741.1	membrane protein	Wild type	ΔpbtA	OK	25.2657	24.7084	-0.0321805	-0.0439111	0.93325	0.969875	no
gene855	VAR_RS0104480	NZ_AEZB01000037.1:37996-38508	WP_013857115.1	hypothetical protein	Wild type	ΔpbtA	OK	273.01	98.8921	-1.46502	-2.5933	0.0001	0.00173463	yes
gene856	VAR_RS0104485	NZ_AEZB01000037.1:38608-40251	WP_019281975.1	glutamate decarboxylase	Wild type	ΔpbtA	OK	38.7576	23.1938	-0.74074	-1.14523	0.0364	0.146459	no
gene857	VAR_RS0104495	NZ_AEZB01000037.1:40563-41417	WP_010320194.1	transcriptional regulator HexR	Wild type	ΔpbtA	OK	265.839	130.303	-1.02869	-1.78188	0.00255	0.0223345	yes
gene858	VAR_RS19640	NZ_AEZB01000037.1:41475-42717	pseudo	alcohol dehydrogenase	Wild type	ΔpbtA	OK	19.1429	10.3618	-0.885531	-1.14064	0.0384	0.152061	no
gene859	VAR_RS0104505	NZ_AEZB01000037.1:43012-43278	WP_010320195.1	glutaredoxin_ GrxA family	Wild type	ΔpbtA	OK	3156.15	1209.39	-1.38389	-3.76658	0.0001	0.00173463	yes
gene860	VAR_RS19645	NZ_AEZB01000037.1:43464-45148	pseudo	transporter	Wild type	ΔpbtA	OK	8.64432	7.85917	-0.137376	-0.16544	0.7559	0.880728	no
gene861	VAR_RS19650	NZ_AEZB01000037.1:45451-46553	pseudo	phosphoribosylaminoimidazole-succinocarboxamide synthase	Wild type	ΔpbtA	OK	62.8837	48.1808	-0.384227	-0.582386	0.29975	0.544388	no
gene862	VAR_RS0104520	NZ_AEZB01000037.1:46604-46996	WP_017044632.1	transporter	Wild type	ΔpbtA	OK	555.885	436.973	-0.347244	-0.771468	0.3059	0.552173	no
gene863	VAR_RS0104525	NZ_AEZB01000037.1:47420-49108	WP_017044631.1	NAD-dependent malic enzyme	Wild type	ΔpbtA	OK	76.0049	106.819	0.490999	0.737563	0.1481	0.3556	no
gene864	VAR_RS0104530	NZ_AEZB01000037.1:49171-49494	WP_017042030.1	membrane protein	Wild type	ΔpbtA	OK	5.25637	3.37837	-0.637738	-0.30631	0.7469	0.875404	no
gene865	VAR_RS0104535	NZ_AEZB01000037.1:49494-50216	WP_013857126.1	membrane permeability protein SanA	Wild type	ΔpbtA	OK	19.5169	16.6052	-0.233086	-0.249225	0.621	0.809485	no
gene866	VAR_RS0104540	NZ_AEZB01000037.1:50272-51501	WP_029388169.1	cysteine desulfurase-like protein	Wild type	ΔpbtA	OK	64.1349	58.2972	-0.137683	-0.190779	0.74035	0.872156	no
gene867	VAR_RS0104545	NZ_AEZB01000037.1:51485-52141	WP_029388170.1	agglutination protein	Wild type	ΔpbtA	OK	43.1384	54.4968	0.337197	0.250344	0.6291	0.814647	no
gene868	VAR_RS0104550	NZ_AEZB01000037.1:52662-54692	WP_019281978.1	hypothetical protein	Wild type	ΔpbtA	OK	237.563	69.87	-1.76557	-2.69103	5e-05	0.000945745	yes
gene869	VAR_RS0104555	NZ_AEZB01000037.1:54826-55785	WP_029388171.1	thioredoxin-disulfide reductase	Wild type	ΔpbtA	OK	697.517	342.391	-1.02658	-1.53696	0.0046	0.0338667	yes
gene870	VAR_RS19655	NZ_AEZB01000037.1:55923-57709	pseudo	cysteine ABC transporter ATP-binding protein	Wild type	ΔpbtA	OK	30.5547	26.751	-0.191802	-0.210072	0.7001	0.853464	no
gene871	VAR_RS19660	NZ_AEZB01000037.1:57702-59424	pseudo	amino acid ABC transporter permease	Wild type	ΔpbtA	OK	26.6364	25.9856	-0.0356877	-0.0326206	0.94615	0.975582	no
gene872	VAR_RS0104570	NZ_AEZB01000037.1:59523-60566	WP_019281980.1	23S rRNA pseudouridylate synthase B	Wild type	ΔpbtA	OK	213.317	109.472	-0.962445	-1.5877	0.0065	0.0432037	yes
gene873	VAR_RS0104575	NZ_AEZB01000037.1:60688-61308	WP_013857139.1	threonylcarbamoyl-AMP synthase	Wild type	ΔpbtA	OK	300.679	196.731	-0.612001	-0.981775	0.1261	0.322831	no
gene874	VAR_RS0104580	NZ_AEZB01000037.1:61305-62174	WP_019281981.1	S-adenosylmethionine tRNA ribosyltransferase	Wild type	ΔpbtA	OK	73.7494	30.2809	-1.28422	-0.848107	0.1068	0.289688	no
gene875	VAR_RS0104585	NZ_AEZB01000037.1:62266-62376	WP_033197383.1	trp operon leader peptide	Wild type	ΔpbtA	OK	19.4207	7.44127	-1.38398	-6.72859	0.46875	0.704364	no
gene876	VAR_RS0104590	NZ_AEZB01000037.1:62511-64115	WP_019281982.1	anthranilate synthase component I	Wild type	ΔpbtA	OK	155.483	115.008	-0.435022	-0.66503	0.22	0.448321	no
gene877	VAR_RS0104595	NZ_AEZB01000037.1:64121-64723	WP_019281983.1	glutamine amidotransferase	Wild type	ΔpbtA	OK	186.353	131.38	-0.504287	-0.824997	0.1696	0.386849	no
gene878	VAR_RS0104600	NZ_AEZB01000037.1:64733-65731	WP_013857143.1	anthranilate phosphoribosyltransferase	Wild type	ΔpbtA	OK	95.9724	84.8192	-0.17823	-0.262428	0.63195	0.816833	no
gene879	VAR_RS0104605	NZ_AEZB01000037.1:65737-67146	WP_019281984.1	bifunctional indole-3-glycerol phosphate synthase/phosphoribosylanthranilate isomerase	Wild type	ΔpbtA	OK	225.675	274.028	0.280076	0.409448	0.43315	0.67497	no
gene880	VAR_RS0104610	NZ_AEZB01000037.1:67278-68468	WP_013857145.1	tryptophan synthase subunit beta	Wild type	ΔpbtA	OK	1182.53	1039.35	-0.186199	-0.217773	0.6997	0.853269	no
gene881	VAR_RS0104615	NZ_AEZB01000037.1:68468-69274	WP_019281985.1	tryptophan synthase subunit alpha	Wild type	ΔpbtA	OK	390.334	492.989	0.336846	0.170005	0.7261	0.865103	no
gene882	VAR_RS19665	NZ_AEZB01000037.1:69601-70861	pseudo	amino acid:proton symporter	Wild type	ΔpbtA	OK	23.0047	24.1786	0.0718032	0.0993829	0.85245	0.92985	no
gene883	VAR_RS0104630	NZ_AEZB01000037.1:71090-71341	WP_013857149.1	hypothetical protein	Wild type	ΔpbtA	OK	146.879	179.993	0.293314	0.775381	0.4751	0.708605	no
gene884	VAR_RS0104635	NZ_AEZB01000037.1:71444-72010	WP_017042013.1	intracellular septation protein A	Wild type	ΔpbtA	OK	61.329	65.1973	0.0882413	0.148112	0.81195	0.907031	no
gene885	VAR_RS0104640	NZ_AEZB01000037.1:72142-72543	WP_019281986.1	acyl-CoA thioesterase	Wild type	ΔpbtA	OK	8.05845	14.5785	0.855263	1.04065	0.14065	0.347569	no
gene886	VAR_RS0104645	NZ_AEZB01000037.1:72634-72930	WP_013857153.1	hypothetical protein	Wild type	ΔpbtA	OK	42.3271	29.0834	-0.541385	-0.882341	0.31115	0.555625	no
gene887	VAR_RS0104650	NZ_AEZB01000037.1:72932-73321	WP_017049902.1	hypothetical protein	Wild type	ΔpbtA	OK	42.7899	95.6449	1.16042	1.89579	0.0075	0.0472872	yes
gene888	VAR_RS19670	NZ_AEZB01000037.1:73405-75700	pseudo	5-methyltetrahydropteroyltriglutamate--homocysteine methyltransferase	Wild type	ΔpbtA	OK	52.1032	33.5931	-0.633207	-0.87176	0.0831	0.24916	no
gene889	VAR_RS19675	NZ_AEZB01000037.1:76012-76923	WP_043004290.1	transcriptional regulator	Wild type	ΔpbtA	OK	10.2549	8.0397	-0.351104	-0.387057	0.47115	0.70603	no
gene890	VAR_RS0104665	NZ_AEZB01000037.1:76997-77197	WP_010316942.1	hypothetical protein	Wild type	ΔpbtA	OK	1373.57	245.724	-2.48282	-7.8058	5e-05	0.000945745	yes
gene891	VAR_RS0104670	NZ_AEZB01000037.1:77267-77947	WP_019281988.1	membrane protein	Wild type	ΔpbtA	OK	11.4695	10.0216	-0.194681	-0.221382	0.70275	0.853622	no
gene892	VAR_RS0104675	NZ_AEZB01000037.1:78018-80492	WP_019281989.1	histidine kinase	Wild type	ΔpbtA	OK	76.1882	41.1101	-0.890076	-1.39458	0.0098	0.057223	no
gene893	VAR_RS0104680	NZ_AEZB01000037.1:81142-82509	WP_019281990.1	hypothetical protein	Wild type	ΔpbtA	OK	9.50747	3.70252	-1.36055	-1.52036	0.00815	0.0504024	no
gene894	VAR_RS19680	NZ_AEZB01000037.1:82723-85017	pseudo	YgiQ family radical SAM protein	Wild type	ΔpbtA	OK	44.3806	37.4404	-0.245332	-0.368995	0.47715	0.708605	no
gene895	VAR_RS0104690	NZ_AEZB01000037.1:85062-85589	WP_013857161.1	hypothetical protein	Wild type	ΔpbtA	OK	169.776	216.55	0.351064	0.189195	0.77315	0.88791	no
gene896	VAR_RS0104695	NZ_AEZB01000037.1:85586-86164	WP_019281991.1	hypothetical protein	Wild type	ΔpbtA	OK	53.7669	43.2757	-0.313163	-0.0829814	0.8929	0.950288	no
gene897	VAR_RS0104700	NZ_AEZB01000037.1:86142-86639	WP_019281992.1	hypothetical protein	Wild type	ΔpbtA	OK	75.1504	173.411	1.20635	0.455139	0.48	0.709279	no
gene898	VAR_RS0104705	NZ_AEZB01000037.1:86639-87886	WP_019281993.1	cyclopropane-fatty-acyl-phospholipid synthase	Wild type	ΔpbtA	OK	455.633	485.6	0.0918947	0.099966	0.8403	0.922245	no
gene899	VAR_RS0104710	NZ_AEZB01000037.1:87944-88684	WP_019281994.1	chromosome partitioning protein ParA	Wild type	ΔpbtA	OK	197.236	184.709	-0.0946645	-0.0967192	0.8677	0.936431	no
gene900	VAR_RS0104715	NZ_AEZB01000037.1:88684-89958	WP_029388174.1	FAD-dependent oxidoreductase	Wild type	ΔpbtA	OK	147.267	131.308	-0.165472	-0.172342	0.73795	0.870943	no
gene901	VAR_RS0104720	NZ_AEZB01000037.1:89989-90711	WP_013857166.1	short-chain dehydrogenase	Wild type	ΔpbtA	OK	46.755	53.3252	0.189698	0.147068	0.81035	0.907021	no
gene902	VAR_RS0104725	NZ_AEZB01000037.1:90708-91127	WP_026028585.1	transcriptional regulator	Wild type	ΔpbtA	OK	311.489	330.18	0.0840699	0.102585	0.8438	0.924385	no
gene903	VAR_RS0104735	NZ_AEZB01000037.1:91348-92211	WP_017044602.1	zinc metalloprotease HtpX	Wild type	ΔpbtA	OK	242.442	264.846	0.127516	0.202735	0.70845	0.856887	no
gene904	VAR_RS0104745	NZ_AEZB01000037.1:92791-95676	WP_019281998.1	cell division protein FtsK	Wild type	ΔpbtA	OK	53.2835	80.0503	0.587217	0.856861	0.0845	0.252506	no
gene905	VAR_RS0104750	NZ_AEZB01000037.1:95864-96358	WP_010317439.1	AsnC family transcriptional regulator	Wild type	ΔpbtA	OK	252.551	155.126	-0.70313	-1.2685	0.0489	0.180195	no
gene906	VAR_RS0104755	NZ_AEZB01000037.1:96515-97639	WP_019281999.1	alanine dehydrogenase	Wild type	ΔpbtA	OK	335.88	199.27	-0.75322	-1.20301	0.02975	0.127734	no
gene907	VAR_RS0104760	NZ_AEZB01000037.1:97699-98895	WP_029388175.1	SAM-dependent methyltransferase	Wild type	ΔpbtA	OK	21.5287	22.2819	0.0496117	0.0734702	0.89825	0.952349	no
gene908	cysB	NZ_AEZB01000037.1:98974-99720	WP_029388176.1	CysB family transcriptional regulator	Wild type	ΔpbtA	OK	56.9868	91.0658	0.676283	1.11203	0.06645	0.216388	no
gene909	VAR_RS0104770	NZ_AEZB01000037.1:99794-99949	WP_029388177.1	CysB family transcriptional regulator	Wild type	ΔpbtA	OK	709.065	511.327	-0.471673	-2.66592	0.2423	0.478411	no
gene910	VAR_RS0104775	NZ_AEZB01000037.1:100249-101013	WP_013857174.1	DNA repair ATPase	Wild type	ΔpbtA	OK	609.649	274.974	-1.14868	-2.02883	0.0011	0.0119988	yes
gene911	VAR_RS0104780	NZ_AEZB01000037.1:101094-101789	WP_043004292.1	orotidine 5'-phosphate decarboxylase	Wild type	ΔpbtA	OK	68.4173	59.2766	-0.2069	-0.326043	0.5657	0.774896	no
gene912	VAR_RS0104785	NZ_AEZB01000037.1:101878-103047	WP_026028046.1	lipopolysaccharide assembly protein LapB	Wild type	ΔpbtA	OK	262.149	175.206	-0.581339	-0.958269	0.08155	0.245964	no
gene913	VAR_RS19685	NZ_AEZB01000037.1:103067-103343	pseudo	hypothetical protein	Wild type	ΔpbtA	OK	146.006	59.3578	-1.29852	-2.73387	0.00535	0.0375239	yes
gene914	ihfB	NZ_AEZB01000037.1:103486-103770	WP_010317449.1	integration host factor subunit beta	Wild type	ΔpbtA	OK	1086.93	501.518	-1.11589	-2.75925	0.0028	0.0237067	yes
gene915	rpsA	NZ_AEZB01000037.1:103846-105516	WP_013857179.1	30S ribosomal protein S1	Wild type	ΔpbtA	OK	1074.73	694.881	-0.629138	-0.897946	0.09065	0.263359	no
gene916	VAR_RS0104805	NZ_AEZB01000037.1:105620-106300	WP_013857180.1	cytidylate kinase	Wild type	ΔpbtA	OK	671.441	522.885	-0.360767	-0.611834	0.2954	0.541186	no
gene917	VAR_RS0104810	NZ_AEZB01000037.1:106464-106763	WP_017044597.1	competence protein ComE	Wild type	ΔpbtA	OK	36.8353	15.5567	-1.24355	-1.93032	0.0354	0.14403	no
gene918	VAR_RS0104815	NZ_AEZB01000037.1:106900-108759	WP_019282002.1	peptidylprolyl isomerase	Wild type	ΔpbtA	OK	294.312	295.558	0.00609142	0.00906947	0.98795	0.995308	no
gene919	VAR_RS0104820	NZ_AEZB01000037.1:108918-109190	WP_026027116.1	transcriptional regulator HU subunit alpha	Wild type	ΔpbtA	OK	232.158	151.85	-0.612463	-1.36558	0.1212	0.313445	no
gene920	VAR_RS0104825	NZ_AEZB01000037.1:109387-111738	WP_013857184.1	endopeptidase La	Wild type	ΔpbtA	OK	778.244	885.747	0.186672	0.25912	0.62895	0.814647	no
gene921	clpX	NZ_AEZB01000037.1:111858-113137	pseudo	Clp protease ClpX	Wild type	ΔpbtA	OK	1285.63	976.205	-0.397216	-0.592774	0.2739	0.515611	no
gene922	VAR_RS0104835	NZ_AEZB01000037.1:113221-113847	WP_010317461.1	ATP-dependent Clp protease proteolytic subunit	Wild type	ΔpbtA	OK	648.304	376.423	-0.784315	-1.36214	0.0245	0.111695	no
gene923	VAR_RS0104840	NZ_AEZB01000037.1:113953-115254	WP_013857186.1	trigger factor	Wild type	ΔpbtA	OK	1137.02	1163.49	0.0332118	0.0493841	0.93085	0.969184	no
gene924	VAR_RS0104845	NZ_AEZB01000037.1:115467-115700	WP_013857187.1	hypothetical protein	Wild type	ΔpbtA	OK	174.156	65.9424	-1.4011	-3.44622	0.0043	0.0320562	yes
gene925	VAR_RS19695	NZ_AEZB01000037.1:115836-117624	pseudo	ATPase	Wild type	ΔpbtA	OK	10.0627	5.87862	-0.775474	-0.964247	0.0782	0.239723	no
gene926	VAR_RS0104855	NZ_AEZB01000037.1:117681-119015	WP_019282003.1	sigma-54-dependent Fis family transcriptional regulator	Wild type	ΔpbtA	OK	19.3424	13.6881	-0.498849	-0.668322	0.2299	0.460418	no
gene927	VAR_RS0104860	NZ_AEZB01000037.1:119065-120426	WP_019282004.1	C4-dicarboxylate ABC transporter permease	Wild type	ΔpbtA	OK	5.74025	7.23995	0.334866	0.371677	0.4873	0.715306	no
gene928	VAR_RS0104865	NZ_AEZB01000037.1:120430-121278	WP_017047780.1	C4-dicarboxylate ABC transporter permease	Wild type	ΔpbtA	OK	5.35312	12.2047	1.18898	0.705206	0.2474	0.485516	no
gene929	VAR_RS0104870	NZ_AEZB01000037.1:121250-122245	WP_019282005.1	C4-dicarboxylate ABC transporter	Wild type	ΔpbtA	OK	26.523	31.3108	0.239415	0.271685	0.5832	0.78851	no
gene930	VAR_RS0104875	NZ_AEZB01000037.1:122705-123958	WP_026028820.1	sugar ABC transporter substrate-binding protein	Wild type	ΔpbtA	OK	104.444	32.2929	-1.69344	-2.37893	5e-05	0.000945745	yes
gene931	VAR_RS0104880	NZ_AEZB01000037.1:124106-125560	WP_019282006.1	two-component sensor histidine kinase	Wild type	ΔpbtA	OK	20.6855	22.257	0.105639	0.151946	0.77155	0.88762	no
gene932	VAR_RS0104885	NZ_AEZB01000037.1:125563-126291	WP_029388179.1	DNA-binding response regulator	Wild type	ΔpbtA	OK	121.017	62.0239	-0.964317	-1.63533	0.0074	0.04699	yes
gene933	VAR_RS0104890	NZ_AEZB01000037.1:126409-127878	WP_019282008.1	hypothetical protein	Wild type	ΔpbtA	OK	175.903	194.619	0.145877	0.225266	0.6685	0.839168	no
gene934	VAR_RS0104895	NZ_AEZB01000037.1:128002-129369	WP_029388180.1	L-serine ammonia-lyase	Wild type	ΔpbtA	OK	186.918	180.156	-0.0531563	-0.0801161	0.8773	0.942216	no
gene935	VAR_RS0104900	NZ_AEZB01000037.1:129417-130190	WP_019282010.1	hypothetical protein	Wild type	ΔpbtA	OK	8.32124	8.5996	0.0474717	0.0534506	0.92745	0.967727	no
gene936	VAR_RS0104905	NZ_AEZB01000037.1:130515-131753	WP_029388181.1	DEAD/DEAH box helicase	Wild type	ΔpbtA	OK	9.20992	6.9394	-0.408379	-0.472498	0.3874	0.633367	no
gene937	VAR_RS0104910	NZ_AEZB01000037.1:131951-133732	WP_019282012.1	alpha-amylase	Wild type	ΔpbtA	OK	3.12434	1.99489	-0.647245	-0.639246	0.2476	0.48564	no
gene939	VAR_RS0104920	NZ_AEZB01000037.1:133830-135364	pseudo	BCCT transporter	Wild type	ΔpbtA	OK	97.1907	91.5558	-0.0861663	-0.0804984	0.8559	0.931328	no
gene938	VAR_RS19700	NZ_AEZB01000037.1:135351-136250	WP_010317152.1	homocysteine S-methyltransferase	Wild type	ΔpbtA	OK	21.5061	53.7048	1.3203	1.06786	0.0445	0.168701	no
gene940	VAR_RS19705	NZ_AEZB01000037.1:136453-137803	pseudo	ferric reductase	Wild type	ΔpbtA	OK	4.2627	6.21318	0.543564	0.577849	0.27705	0.518521	no
gene941	VAR_RS0104930	NZ_AEZB01000037.1:138124-138537	WP_013857204.1	hypothetical protein	Wild type	ΔpbtA	OK	106.476	86.8417	-0.294068	-0.528669	0.45615	0.694974	no
gene942	VAR_RS0104935	NZ_AEZB01000037.1:138656-139762	WP_029388182.1	peptidase M23	Wild type	ΔpbtA	OK	8.48715	1.7143	-2.30766	-2.23655	0.0008	0.00938878	yes
gene944	VAR_RS0104945	NZ_AEZB01000037.1:140273-141133	WP_029388183.1	bifunctional 5_10-methylene-tetrahydrofolate dehydrogenase/5_10-methylene-tetrahydrofolate cyclohydrolase	Wild type	ΔpbtA	OK	65.7083	62.4629	-0.0730758	-0.108925	0.83445	0.919898	no
gene945	VAR_RS0104950	NZ_AEZB01000037.1:141239-143779	WP_029388184.1	chitinase	Wild type	ΔpbtA	OK	22.217	62.8525	1.50031	1.89588	5e-05	0.000945745	yes
gene946	VAR_RS0104955	NZ_AEZB01000037.1:144158-145363	WP_019282015.1	nucleoside permease	Wild type	ΔpbtA	OK	2.45639	3.45082	0.490398	0.44471	0.4116	0.657254	no
gene947	VAR_RS0104960	NZ_AEZB01000037.1:145582-146529	WP_019282016.1	LysR family transcriptional regulator	Wild type	ΔpbtA	OK	7.20583	9.10215	0.337043	0.367445	0.49765	0.721126	no
gene948	VAR_RS0104965	NZ_AEZB01000037.1:146591-147559	WP_013857211.1	lytic transglycosylase	Wild type	ΔpbtA	OK	133.987	97.0965	-0.464604	-0.747724	0.17195	0.39057	no
gene949	VAR_RS0104970	NZ_AEZB01000037.1:147583-147864	WP_019282017.1	hypothetical protein	Wild type	ΔpbtA	OK	173.178	64.8	-1.41819	-2.96195	0.001	0.0111125	yes
gene950	minC	NZ_AEZB01000037.1:148064-148726	WP_013857213.1	septum formation inhibitor	Wild type	ΔpbtA	OK	79.3609	56.7083	-0.484868	-0.776293	0.1744	0.393257	no
gene951	VAR_RS0104980	NZ_AEZB01000037.1:148746-149558	WP_013857214.1	septum site-determining protein MinD	Wild type	ΔpbtA	OK	153.458	132.058	-0.216672	-0.382853	0.52345	0.741294	no
gene952	minE	NZ_AEZB01000037.1:149563-149829	WP_010317176.1	cell division topological specificity factor MinE	Wild type	ΔpbtA	OK	781.98	697.491	-0.164956	-0.415913	0.66725	0.838424	no
gene953	VAR_RS0104990	NZ_AEZB01000038.1:36-1442	WP_019282018.1	arginine:ornithine antiporter	Wild type	ΔpbtA	OK	3.61686	4.32006	0.256313	0.258015	0.634	0.81734	no
gene954	VAR_RS0104995	NZ_AEZB01000038.1:1736-2671	WP_017043806.1	malate dehydrogenase	Wild type	ΔpbtA	OK	1138.56	861.977	-0.401484	-0.568582	0.2855	0.529783	no
gene955	VAR_RS0105000	NZ_AEZB01000038.1:2997-3470	WP_013857844.1	arginine repressor	Wild type	ΔpbtA	OK	580.627	328.562	-0.821449	-1.51476	0.0194	0.0937315	no
gene956	VAR_RS0105005	NZ_AEZB01000038.1:3934-4902	WP_026027829.1	C4-dicarboxylate ABC transporter substrate-binding protein	Wild type	ΔpbtA	OK	297.699	311.197	0.0639748	0.100072	0.8532	0.930098	no
gene957	VAR_RS19710	NZ_AEZB01000038.1:5190-7767	pseudo	C4-dicarboxylate ABC transporter	Wild type	ΔpbtA	OK	8.9003	2.77295	-1.68243	-1.93314	0.0003	0.00423333	yes
gene958	VAR_RS0105020	NZ_AEZB01000038.1:7852-8289	WP_013857847.1	universal stress protein	Wild type	ΔpbtA	OK	210.419	37.0039	-2.50752	-4.25664	5e-05	0.000945745	yes
gene959	VAR_RS0105025	NZ_AEZB01000038.1:8457-8849	WP_029388185.1	membrane protein	Wild type	ΔpbtA	OK	4761.9	5159.74	0.115761	0.218679	0.7551	0.880084	no
gene960	VAR_RS0105030	NZ_AEZB01000038.1:8861-9664	WP_019282021.1	beta-galactosidase	Wild type	ΔpbtA	OK	84.4437	57.547	-0.553249	-0.857997	0.11475	0.304516	no
gene961	VAR_RS0105035	NZ_AEZB01000038.1:9828-10253	WP_017043813.1	hypothetical protein	Wild type	ΔpbtA	OK	1518.32	2122.12	0.48303	0.956838	0.18625	0.40883	no
gene962	VAR_RS0105040	NZ_AEZB01000038.1:10940-12160	WP_019282022.1	arginine deiminase	Wild type	ΔpbtA	OK	75.9681	43.1809	-0.815001	-1.16148	0.03375	0.139067	no
gene963	tldD	NZ_AEZB01000038.1:12278-13724	pseudo	protease TldD	Wild type	ΔpbtA	OK	43.9707	39.8997	-0.140164	-0.160491	0.76705	0.885019	no
gene964	VAR_RS0105050	NZ_AEZB01000038.1:13721-14554	WP_019282023.1	amidohydrolase	Wild type	ΔpbtA	OK	39.1741	58.8106	0.586175	0.447701	0.3393	0.587129	no
gene965	VAR_RS19720	NZ_AEZB01000038.1:14565-18448	pseudo	hypothetical protein	Wild type	ΔpbtA	OK	61.2912	55.7789	-0.13596	-0.199028	0.6855	0.847579	no
gene966	VAR_RS0105060	NZ_AEZB01000038.1:18459-19928	WP_017047090.1	ribonuclease G	Wild type	ΔpbtA	OK	27.0938	29.8124	0.137951	0.213811	0.7029	0.853622	no
gene967	VAR_RS0105065	NZ_AEZB01000038.1:19951-20517	WP_026027832.1	septum formation protein Maf	Wild type	ΔpbtA	OK	155.3	79.4913	-0.966192	-1.24034	0.0559	0.193901	no
gene968	VAR_RS0105070	NZ_AEZB01000038.1:20514-21002	WP_013857872.1	rod shape-determining protein MreD	Wild type	ΔpbtA	OK	15.4141	12.5457	-0.29706	-0.118358	0.8609	0.933829	no
gene969	VAR_RS0105075	NZ_AEZB01000038.1:20992-21879	WP_013857873.1	rod shape-determining protein MreC	Wild type	ΔpbtA	OK	51.0066	55.4673	0.120952	0.110669	0.82715	0.91745	no
gene970	VAR_RS0105080	NZ_AEZB01000038.1:21931-22974	WP_013857874.1	rod shape-determining protein	Wild type	ΔpbtA	OK	111.067	111.018	-0.000641191	-0.00100675	0.9986	0.998881	no
gene971	VAR_RS0105085	NZ_AEZB01000038.1:23145-26879	WP_050934221.1	MSHA biogenesis protein MshQ	Wild type	ΔpbtA	OK	31.8233	95.7563	1.58928	1.89168	0.0003	0.00423333	yes
gene972	VAR_RS0105090	NZ_AEZB01000038.1:26869-27297	WP_019282025.1	MSHA biogenesis protein MshP	Wild type	ΔpbtA	OK	15.8042	24.5315	0.634325	0.170654	0.80815	0.906243	no
gene973	VAR_RS0105095	NZ_AEZB01000038.1:27269-28039	WP_019282026.1	MSHA biogenesis protein MshO	Wild type	ΔpbtA	OK	12.2864	29.6785	1.27235	0.440851	0.48415	0.712672	no
gene974	VAR_RS0105100	NZ_AEZB01000038.1:28039-28596	WP_029388188.1	MSHA biogenesis protein MshD	Wild type	ΔpbtA	OK	47.9391	93.3048	0.960749	0.547924	0.42155	0.664759	no
gene975	VAR_RS0105105	NZ_AEZB01000038.1:28586-29083	WP_019282028.1	MSHA biogenesis protein MshC	Wild type	ΔpbtA	OK	4.32447	5.26772	0.284658	0.0281699	0.89025	0.948373	no
gene976	VAR_RS0105110	NZ_AEZB01000038.1:29215-29685	WP_019282029.1	MSHA biogenesis protein MshA	Wild type	ΔpbtA	OK	126.986	226.569	0.835282	1.52736	0.0251	0.112554	no
gene977	VAR_RS0105115	NZ_AEZB01000038.1:29723-30298	WP_010320593.1	MSHA biogenesis protein MshB	Wild type	ΔpbtA	OK	177.747	148.545	-0.258921	-0.45351	0.4575	0.69651	no
gene978	VAR_RS0105120	NZ_AEZB01000038.1:30393-30854	WP_019282030.1	hypothetical protein	Wild type	ΔpbtA	OK	89.7708	206.889	1.20454	2.20501	0.0032	0.0262194	yes
gene979	VAR_RS0105125	NZ_AEZB01000038.1:30865-32082	WP_013857883.1	MSHA biogenesis protein MshG	Wild type	ΔpbtA	OK	31.3812	36.5144	0.218563	0.334988	0.5365	0.752355	no
gene980	VAR_RS0105130	NZ_AEZB01000038.1:32095-33819	WP_029388189.1	MSHA biogenesis protein MshE	Wild type	ΔpbtA	OK	60.1525	98.8534	0.716666	0.912214	0.09645	0.271979	no
gene981	VAR_RS19725	NZ_AEZB01000038.1:33809-34955	pseudo	hypothetical protein	Wild type	ΔpbtA	OK	46.801	55.9676	0.258052	0.187858	0.70295	0.853622	no
gene982	VAR_RS0105140	NZ_AEZB01000038.1:34958-35797	WP_029388190.1	MSHA biogenesis protein MshM	Wild type	ΔpbtA	OK	91.0509	50.6821	-0.845196	-1.32103	0.02585	0.114903	no
gene983	VAR_RS19730	NZ_AEZB01000038.1:35803-37430	pseudo	MSHA biogenesis protein MshL	Wild type	ΔpbtA	OK	50.7643	76.602	0.593567	0.922261	0.08205	0.247263	no
gene984	VAR_RS0105150	NZ_AEZB01000038.1:37445-37771	WP_017043833.1	MSHA biogenesis protein MshK	Wild type	ΔpbtA	OK	511.955	483.221	-0.0833337	-0.0845215	0.914	0.961445	no
gene985	VAR_RS0105155	NZ_AEZB01000038.1:37761-38405	WP_019282033.1	MSHA biogenesis protein MshJ	Wild type	ΔpbtA	OK	235.037	116.286	-1.01521	-0.767531	0.2541	0.49322	no
gene986	VAR_RS0105160	NZ_AEZB01000038.1:38402-39844	WP_019282034.1	MSHA biogenesis protein MshI	Wild type	ΔpbtA	OK	143.358	181.941	0.343851	0.345503	0.49165	0.717618	no
gene987	VAR_RS0105165	NZ_AEZB01000038.1:39857-41845	WP_029388191.1	RNase E specificity factor CsrD	Wild type	ΔpbtA	OK	73.1659	52.7285	-0.47259	-0.718976	0.17435	0.393257	no
gene988	VAR_RS0105170	NZ_AEZB01000038.1:41975-42505	WP_019282036.1	ssDNA-binding protein	Wild type	ΔpbtA	OK	429.709	665.978	0.632115	1.0953	0.0719	0.227022	no
gene989	VAR_RS0105175	NZ_AEZB01000038.1:42791-43438	WP_029388192.1	helix-turn-helix transcriptional regulator	Wild type	ΔpbtA	OK	28.9775	13.4231	-1.11022	-1.54986	0.02025	0.0974411	no
gene990	VAR_RS0105180	NZ_AEZB01000038.1:43556-44425	WP_019282038.1	UTP--glucose-1-phosphate uridylyltransferase	Wild type	ΔpbtA	OK	146.974	127.572	-0.204249	-0.357358	0.54175	0.755023	no
gene991	VAR_RS19735	NZ_AEZB01000038.1:44594-47417	pseudo	excinuclease ABC subunit A	Wild type	ΔpbtA	OK	74.6812	100.24	0.424643	0.640144	0.20965	0.437726	no
gene992	VAR_RS0105190	NZ_AEZB01000038.1:47452-49245	WP_019282039.1	ligase	Wild type	ΔpbtA	OK	9.52079	8.15551	-0.223307	-0.280216	0.59215	0.795167	no
gene993	VAR_RS0105195	NZ_AEZB01000039.1:1-459	WP_050934223.1	type VI secretion protein	Wild type	ΔpbtA	OK	1157.18	196.194	-2.56026	-4.63731	5e-05	0.000945745	yes
gene994	VAR_RS0105200	NZ_AEZB01000039.1:509-1984	WP_026027753.1	type VI secretion protein	Wild type	ΔpbtA	OK	733.278	95.378	-2.94263	-4.39774	5e-05	0.000945745	yes
gene995	VAR_RS0105205	NZ_AEZB01000039.1:1987-2424	WP_013868295.1	lysozyme	Wild type	ΔpbtA	OK	326.108	33.0477	-3.30273	-5.5039	5e-05	0.000945745	yes
gene996	VAR_RS0105210	NZ_AEZB01000039.1:2431-4200	WP_019282041.1	type VI secretion protein	Wild type	ΔpbtA	OK	39.7167	5.67608	-2.80678	-3.73106	5e-05	0.000945745	yes
gene997	VAR_RS0105215	NZ_AEZB01000039.1:4203-5186	WP_019282042.1	hypothetical protein	Wild type	ΔpbtA	OK	51.961	8.16568	-2.66979	-3.47297	5e-05	0.000945745	yes
gene998	VAR_RS0105220	NZ_AEZB01000039.1:5191-6663	WP_019282043.1	hypothetical protein	Wild type	ΔpbtA	OK	93.1401	10.3377	-3.17149	-4.26666	5e-05	0.000945745	yes
gene999	VAR_RS19740	NZ_AEZB01000040.1:1-310	pseudo	hypothetical protein	Wild type	ΔpbtA	OK	124.833	191.246	0.615426	1.31275	0.14495	0.352801	no
gene1000	VAR_RS0105230	NZ_AEZB01000040.1:936-1403	WP_019282044.1	anaerobic ribonucleotide reductase-activating protein	Wild type	ΔpbtA	OK	27.4622	45.8817	0.740475	1.1053	0.10375	0.284233	no
gene1001	VAR_RS0105235	NZ_AEZB01000040.1:1410-3548	WP_019282045.1	anaerobic ribonucleoside triphosphate reductase	Wild type	ΔpbtA	OK	30.5265	61.8909	1.01966	1.54763	0.00385	0.0299575	yes
gene1002	VAR_RS19745	NZ_AEZB01000040.1:3797-4654	pseudo	ribonucleoside-triphosphate reductase	Wild type	ΔpbtA	OK	13.8343	9.05686	-0.61117	-0.746221	0.21175	0.440187	no
gene1003	VAR_RS19750	NZ_AEZB01000041.1:1-391	pseudo	hypothetical protein	Wild type	ΔpbtA	OK	2.19208	1.66121	-0.400066	-0.332363	0.684	0.847056	no
gene1004	VAR_RS0105260	NZ_AEZB01000041.1:449-2452	WP_019282048.1	hypothetical protein	Wild type	ΔpbtA	OK	148.599	188.053	0.339715	0.478364	0.38475	0.630784	no
gene1005	VAR_RS0105265	NZ_AEZB01000041.1:2467-3657	WP_019282049.1	DNA (cytosine-5-)-methyltransferase	Wild type	ΔpbtA	OK	10.4745	18.0548	0.7855	1.00587	0.0772	0.238095	no
gene1006	VAR_RS19755	NZ_AEZB01000041.1:4369-5177	pseudo	exodeoxyribonuclease III	Wild type	ΔpbtA	OK	62.7938	24.774	-1.34179	-2.14696	0.0009	0.0102907	yes
gene1007	VAR_RS0105275	NZ_AEZB01000041.1:5290-5967	WP_019282050.1	amino acid ABC transporter permease	Wild type	ΔpbtA	OK	14.9923	2.15798	-2.79646	-2.62117	0.0006	0.00748632	yes
gene1008	VAR_RS0105280	NZ_AEZB01000041.1:5970-6710	WP_013856550.1	histidine/lysine/arginine/ornithine ABC transporter permease HisQ	Wild type	ΔpbtA	OK	31.2401	10.6861	-1.54766	-2.05966	0.001	0.0111125	yes
gene1009	VAR_RS19760	NZ_AEZB01000041.1:6919-7696	pseudo	nickel transporter	Wild type	ΔpbtA	OK	1158.43	460.5	-1.3309	-2.02714	0.0004	0.00536755	yes
gene1010	VAR_RS0105290	NZ_AEZB01000041.1:7823-8593	WP_013856548.1	ATP-binding protein	Wild type	ΔpbtA	OK	203.784	24.8315	-3.0368	-4.73867	5e-05	0.000945745	yes
gene1011	VAR_RS0105295	NZ_AEZB01000041.1:8886-9140	WP_019282051.1	hypothetical protein	Wild type	ΔpbtA	OK	50.4986	5.13494	-3.29782	-4.52134	0.00115	0.0122805	yes
gene1012	VAR_RS0105300	NZ_AEZB01000041.1:9208-10749	WP_017042289.1	membrane protein	Wild type	ΔpbtA	OK	59.1019	24.2291	-1.28646	-1.79162	0.0003	0.00423333	yes
gene1013	VAR_RS0105305	NZ_AEZB01000041.1:11019-13295	WP_013856546.1	formate acetyltransferase	Wild type	ΔpbtA	OK	662.577	309.3	-1.09908	-1.4345	0.0054	0.0377257	yes
gene1014	VAR_RS0105310	NZ_AEZB01000041.1:13496-14482	WP_029388195.1	exonuclease	Wild type	ΔpbtA	OK	15.4994	26.0408	0.748564	0.993056	0.0696	0.22277	no
gene1015	VAR_RS0105315	NZ_AEZB01000041.1:14500-16377	WP_017048071.1	chemotaxis protein	Wild type	ΔpbtA	OK	102.623	56.5429	-0.859935	-1.35033	0.01195	0.0660557	no
gene1016	pflA	NZ_AEZB01000041.1:16579-17318	pseudo	pyruvate formate lyase-activating enzyme 1	Wild type	ΔpbtA	OK	150	100.892	-0.572154	-0.972881	0.10725	0.290024	no
gene1017	VAR_RS0105325	NZ_AEZB01000041.1:17383-18048	WP_013856542.1	membrane protein	Wild type	ΔpbtA	OK	14.7506	6.32097	-1.22255	-1.42771	0.0257	0.114379	no
gene1018	VAR_RS0105330	NZ_AEZB01000041.1:18172-18672	WP_013856541.1	hypothetical protein	Wild type	ΔpbtA	OK	183.777	51.7095	-1.82945	-3.18585	5e-05	0.000945745	yes
gene1019	VAR_RS0105335	NZ_AEZB01000041.1:18961-20895	WP_017042293.1	PrkA family serine protein kinase	Wild type	ΔpbtA	OK	92.0834	46.6481	-0.981123	-1.60712	0.004	0.0308547	yes
gene1020	VAR_RS0105340	NZ_AEZB01000041.1:20978-22249	WP_017042294.1	hypothetical protein	Wild type	ΔpbtA	OK	141.191	77.9075	-0.85781	-1.39653	0.0155	0.0796503	no
gene1021	VAR_RS0105345	NZ_AEZB01000041.1:22262-23800	WP_019282053.1	SpoVR family protein	Wild type	ΔpbtA	OK	249.437	88.7681	-1.49056	-2.27944	0.0002	0.00305236	yes
gene1024	lpxK	NZ_AEZB01000041.1:23884-24642	WP_019282054.1	3-deoxy-manno-octulosonate cytidylyltransferase	Wild type	ΔpbtA	OK	19.262	23.2776	0.273184	0.140694	0.7653	0.885019	no
gene1022	VAR_RS0105350	NZ_AEZB01000041.1:24642-24821	WP_013856535.1	hypothetical protein	Wild type	ΔpbtA	OK	161.929	148.905	-0.120962	-0.187401	0.76155	0.883547	no
gene1023	VAR_RS0105355	NZ_AEZB01000041.1:24802-25809	WP_019282055.1	tetraacyldisaccharide 4'-kinase	Wild type	ΔpbtA	OK	125.407	44.93	-1.48086	-1.16405	0.51275	0.734597	no
gene1025	VAR_RS0105365	NZ_AEZB01000041.1:25813-27561	WP_019282056.1	lipid ABC transporter permease/ATP-binding protein	Wild type	ΔpbtA	OK	38.528	36.467	-0.0793148	-0.12	0.8279	0.917996	no
gene1026	VAR_RS0105370	NZ_AEZB01000041.1:27594-29672	WP_019282057.1	DNA internalization-related competence protein ComEC/Rec2	Wild type	ΔpbtA	OK	10.6759	12.6901	0.249347	0.330655	0.52415	0.741989	no
gene1027	VAR_RS0105375	NZ_AEZB01000041.1:29844-30353	WP_010319231.1	ATP-binding protein	Wild type	ΔpbtA	OK	11.9465	5.88127	-1.02239	-1.10554	0.08595	0.255337	no
gene1028	VAR_RS0105380	NZ_AEZB01000041.1:30492-31736	WP_019282058.1	lipoprotein transporter subunit LolE	Wild type	ΔpbtA	OK	24.9301	34.6113	0.473355	0.669832	0.2023	0.430721	no
gene1029	VAR_RS0105385	NZ_AEZB01000041.1:31737-32423	WP_019282059.1	lipoprotein releasing system_ ATP-binding protein	Wild type	ΔpbtA	OK	106.96	142.416	0.413047	0.570978	0.3524	0.600011	no
gene1030	VAR_RS0105390	NZ_AEZB01000041.1:32416-33624	WP_019282060.1	transporter	Wild type	ΔpbtA	OK	22.6998	27.886	0.296859	0.187902	0.6815	0.847051	no
gene1031	VAR_RS0105395	NZ_AEZB01000041.1:33790-34359	WP_019282061.1	hypothetical protein	Wild type	ΔpbtA	OK	240.005	177.298	-0.436887	-0.849645	0.19795	0.425753	no
gene1032	VAR_RS0105400	NZ_AEZB01000041.1:34368-37829	WP_019282062.1	transcription-repair coupling factor	Wild type	ΔpbtA	OK	23.6484	26.6563	0.172736	0.27172	0.60945	0.804522	no
gene1033	VAR_RS0105405	NZ_AEZB01000041.1:37858-38628	WP_019282063.1	hypothetical protein	Wild type	ΔpbtA	OK	194.377	394.979	1.02292	1.67922	0.00565	0.0387118	yes
gene1034	VAR_RS0105410	NZ_AEZB01000041.1:39049-41130	WP_019282064.1	hemolysin	Wild type	ΔpbtA	OK	259.229	392.339	0.597873	0.810009	0.1167	0.308081	no
gene1035	VAR_RS0105415	NZ_AEZB01000041.1:41244-42533	WP_026028144.1	NADH dehydrogenase	Wild type	ΔpbtA	OK	1106.87	804.832	-0.459721	-0.666813	0.2281	0.458262	no
gene1036	VAR_RS0105420	NZ_AEZB01000041.1:42888-43430	WP_013856523.1	hypothetical protein	Wild type	ΔpbtA	OK	2299.59	1049.72	-1.13137	-2.06472	0.0015	0.0149412	yes
gene1037	VAR_RS0105425	NZ_AEZB01000041.1:43531-44382	WP_043004321.1	thiamine kinase	Wild type	ΔpbtA	OK	310.839	156.943	-0.985929	-1.59064	0.0049	0.0354876	yes
gene1038	VAR_RS0105430	NZ_AEZB01000041.1:44417-45007	WP_019282066.1	penicillin-binding protein activator LpoB	Wild type	ΔpbtA	OK	3284.22	2474.79	-0.408245	-0.759653	0.2702	0.510537	no
gene1039	VAR_RS0105435	NZ_AEZB01000041.1:45030-45419	WP_017045169.1	hypothetical protein	Wild type	ΔpbtA	OK	2596.58	1346.6	-0.947289	-0.979361	0.1924	0.417142	no
gene1040	VAR_RS0105440	NZ_AEZB01000041.1:45419-46810	WP_017042311.1	hypothetical protein	Wild type	ΔpbtA	OK	1047.6	733.297	-0.514624	-0.549751	0.268	0.507729	no
gene1041	VAR_RS0105445	NZ_AEZB01000041.1:46878-47228	WP_026028145.1	histidine triad nucleotide-binding protein	Wild type	ΔpbtA	OK	139.122	36.1933	-1.94255	-3.60797	5e-05	0.000945745	yes
gene1042	VAR_RS0105450	NZ_AEZB01000041.1:47586-49577	WP_026027184.1	chemotaxis protein	Wild type	ΔpbtA	OK	93.7729	42.7897	-1.13191	-1.80387	0.00075	0.0089798	yes
gene1043	VAR_RS0105455	NZ_AEZB01000041.1:49755-50915	WP_013856516.1	hypothetical protein	Wild type	ΔpbtA	OK	343.702	317.617	-0.113868	-0.195905	0.73765	0.870878	no
gene1044	VAR_RS0105460	NZ_AEZB01000041.1:50968-51807	WP_010319711.1	fatty acid metabolism regulator	Wild type	ΔpbtA	OK	137.883	126.184	-0.127915	-0.228061	0.7055	0.855015	no
gene1045	VAR_RS0105465	NZ_AEZB01000041.1:52463-54052	WP_013856514.1	Na+/H+ antiporter NhaB	Wild type	ΔpbtA	OK	15.6862	8.12228	-0.94954	-1.18536	0.0237	0.108885	no
gene1046	VAR_RS19770	NZ_AEZB01000041.1:54128-54668	pseudo	dihydrolipoamide acyltransferase	Wild type	ΔpbtA	OK	19.2391	11.4436	-0.749496	-0.879223	0.1794	0.40072	no
gene1047	bioD	NZ_AEZB01000041.1:54730-55416	WP_043004323.1	dethiobiotin synthase	Wild type	ΔpbtA	OK	62.9288	35.5357	-0.824449	-1.00934	0.0947	0.270256	no
gene1048	VAR_RS0105480	NZ_AEZB01000041.1:55413-56216	WP_019282068.1	malonyl-[acyl-carrier protein] O-methyltransferase BioC	Wild type	ΔpbtA	OK	32.0149	25.0329	-0.35492	-0.300991	0.54555	0.758989	no
gene1049	VAR_RS0105485	NZ_AEZB01000041.1:56219-57382	WP_019282069.1	8-amino-7-oxononanoate synthase	Wild type	ΔpbtA	OK	34.2891	52.1566	0.6051	0.292136	0.56135	0.770627	no
gene1050	VAR_RS0105490	NZ_AEZB01000041.1:57354-58406	WP_013856509.1	biotin synthase BioB	Wild type	ΔpbtA	OK	331.886	351.113	0.0812479	0.10395	0.832	0.919388	no
gene1051	VAR_RS0105495	NZ_AEZB01000041.1:58541-59830	WP_029388197.1	adenosylmethionine--8-amino-7-oxononanoate aminotransferase BioA	Wild type	ΔpbtA	OK	57.1275	57.0165	-0.00280578	-0.00439514	0.9937	0.997215	no
gene1052	VAR_RS0105500	NZ_AEZB01000041.1:59910-61217	WP_013856507.1	serine--tRNA ligase	Wild type	ΔpbtA	OK	1167.9	994.578	-0.23176	-0.313231	0.5463	0.759438	no
gene1053	VAR_RS0105505	NZ_AEZB01000041.1:61320-62669	WP_029388198.1	recombination factor protein RarA	Wild type	ΔpbtA	OK	145.854	181.58	0.316084	0.465118	0.36115	0.609516	no
gene1054	VAR_RS0105510	NZ_AEZB01000041.1:62700-63302	WP_026027187.1	outer membrane lipoprotein carrier protein LolA	Wild type	ΔpbtA	OK	274.508	380.382	0.4706	0.872523	0.16275	0.376293	no
gene1055	VAR_RS0105515	NZ_AEZB01000041.1:63482-64138	WP_019282072.1	prepilin peptidase	Wild type	ΔpbtA	OK	25.0136	36.0082	0.525613	0.774873	0.20805	0.435961	no
gene1056	VAR_RS0105520	NZ_AEZB01000041.1:64195-65157	WP_019282073.1	tRNA dihydrouridine synthase DusC	Wild type	ΔpbtA	OK	17.5496	11.7179	-0.582731	-0.764334	0.186	0.408534	no
gene1057	VAR_RS0105525	NZ_AEZB01000041.1:65259-66053	WP_010319725.1	ABC transporter ATP-binding protein	Wild type	ΔpbtA	OK	231.211	175.707	-0.396037	-0.3741	0.52595	0.743945	no
gene1058	VAR_RS0105530	NZ_AEZB01000041.1:66050-66991	WP_043004329.1	ABC transporter permease	Wild type	ΔpbtA	OK	204.566	265.553	0.376432	0.348685	0.43195	0.673846	no
gene1059	VAR_RS0105535	NZ_AEZB01000041.1:67055-68020	WP_013856501.1	ABC transporter substrate-binding protein	Wild type	ΔpbtA	OK	241.369	160.478	-0.588867	-1.01074	0.08005	0.243337	no
gene1060	VAR_RS0105540	NZ_AEZB01000041.1:68379-68831	WP_013856500.1	hypothetical protein	Wild type	ΔpbtA	OK	579.009	332.353	-0.800869	-1.49849	0.0193	0.0933752	no
gene1061	VAR_RS0105545	NZ_AEZB01000041.1:69180-70376	WP_013856499.1	acetate kinase	Wild type	ΔpbtA	OK	179.308	112.636	-0.670777	-0.975165	0.06685	0.217293	no
gene1062	VAR_RS0105550	NZ_AEZB01000041.1:70549-72693	WP_019282075.1	phosphate acetyltransferase	Wild type	ΔpbtA	OK	202.77	201.543	-0.00875603	-0.0120368	0.98175	0.993201	no
gene1063	VAR_RS0105555	NZ_AEZB01000041.1:72773-73723	WP_029388200.1	glutathione-dependent reductase	Wild type	ΔpbtA	OK	25.5045	35.5311	0.478328	0.731129	0.20605	0.433815	no
gene1065	oppD	NZ_AEZB01000041.1:73905-74898	pseudo	peptide ABC transporter ATP-binding protein	Wild type	ΔpbtA	OK	50.6398	19.2137	-1.39814	-1.60708	0.0018	0.0172065	yes
gene1064	VAR_RS19775	NZ_AEZB01000041.1:74895-75866	WP_010319733.1	oligopeptide ABC transporter ATP-binding protein OppD	Wild type	ΔpbtA	OK	12.809	5.64211	-1.18286	-0.814609	0.1643	0.378892	no
gene1066	VAR_RS0105570	NZ_AEZB01000041.1:75889-76791	WP_029388201.1	peptide ABC transporter permease	Wild type	ΔpbtA	OK	13.7062	4.96248	-1.46569	-1.63488	0.00565	0.0387118	yes
gene1067	oppB	NZ_AEZB01000041.1:76807-77727	WP_013856495.1	peptide ABC transporter permease	Wild type	ΔpbtA	OK	7.46332	1.58809	-2.23252	-2.03506	0.0013	0.013517	yes
gene1068	VAR_RS0105580	NZ_AEZB01000041.1:77845-79045	WP_019282078.1	peptide ABC transporter substrate-binding protein	Wild type	ΔpbtA	OK	9.21727	15.7361	0.771669	0.975706	0.09585	0.271297	no
gene1069	malE	NZ_AEZB01000042.1:164-1342	WP_026028892.1	maltose ABC transporter substrate-binding protein MalE	Wild type	ΔpbtA	OK	108.649	42.6739	-1.34825	-2.1506	0.0001	0.00173463	yes
gene1070	VAR_RS0105590	NZ_AEZB01000043.1:78-2084	WP_019282079.1	hypothetical protein	Wild type	ΔpbtA	OK	92.5286	199.74	1.11015	1.67487	0.0025	0.022005	yes
gene1071	VAR_RS0105595	NZ_AEZB01000043.1:2212-3252	WP_029388202.1	Appr-1-p processing protein	Wild type	ΔpbtA	OK	477.984	1079.94	1.17592	1.78945	0.00195	0.018105	yes
gene1072	VAR_RS0105600	NZ_AEZB01000043.1:3266-3907	WP_019282081.1	hypothetical protein	Wild type	ΔpbtA	OK	39.2678	108.789	1.47011	2.35573	0.001	0.0111125	yes
gene1073	VAR_RS0105605	NZ_AEZB01000043.1:3911-4168	WP_019282082.1	hypothetical protein	Wild type	ΔpbtA	OK	65.5076	57.2668	-0.193964	-0.354655	0.7088	0.857019	no
gene1074	VAR_RS0105610	NZ_AEZB01000043.1:4384-4779	WP_019282083.1	hypothetical protein	Wild type	ΔpbtA	NOTEST	0.664138	1.17028	0.817302	0	1	1	no
gene1075	VAR_RS0105615	NZ_AEZB01000044.1:1-396	WP_019282084.1	hypothetical protein	Wild type	ΔpbtA	OK	0.712962	1.81675	1.34946	0.975149	0.20755	0.43517	no
gene1076	VAR_RS0105620	NZ_AEZB01000044.1:555-740	WP_019282085.1	transcriptional regulator	Wild type	ΔpbtA	OK	5.99004	1.48965	-2.0076	-1.92315	0.2161	0.443423	no
gene1077	VAR_RS0105630	NZ_AEZB01000045.1:1-271	WP_019282086.1	hypothetical protein	Wild type	ΔpbtA	NOTEST	0.398618	0.126394	-1.65708	0	1	1	no
gene1078	VAR_RS0105635	NZ_AEZB01000045.1:319-546	WP_019282087.1	hypothetical protein	Wild type	ΔpbtA	OK	0.554454	3.81207	2.78143	1.64568	0.1645	0.379107	no
gene1079	VAR_RS0105640	NZ_AEZB01000045.1:690-986	WP_043004337.1	hypothetical protein	Wild type	ΔpbtA	OK	13.7954	24.0883	0.804144	1.07103	0.2275	0.457832	no
gene1080	VAR_RS0105645	NZ_AEZB01000045.1:1047-1367	WP_013857456.1	hypothetical protein	Wild type	ΔpbtA	OK	39.149	50.5547	0.368869	0.624987	0.44825	0.687949	no
gene1081	VAR_RS19780	NZ_AEZB01000045.1:1377-3933	pseudo	hypothetical protein	Wild type	ΔpbtA	OK	65.3991	146.714	1.16566	1.58703	0.0027	0.0232475	yes
gene1082	VAR_RS19785	NZ_AEZB01000046.1:1-101	pseudo	transporter	Wild type	ΔpbtA	OK	473.083	0	-inf	-nan	5e-05	0.000945745	yes
gene1083	VAR_RS0105665	NZ_AEZB01000046.1:352-939	WP_019282089.1	Tellurite resistance	Wild type	ΔpbtA	OK	26.2661	27.3752	0.0596675	0.0561055	0.9336	0.969875	no
gene1084	VAR_RS0105670	NZ_AEZB01000046.1:936-3863	WP_019282090.1	DEAD/DEAH box helicase	Wild type	ΔpbtA	OK	8.10068	9.2729	0.194979	0.207234	0.68175	0.847056	no
gene1085	VAR_RS0105675	NZ_AEZB01000046.1:4182-4520	WP_019282091.1	transcriptional regulator	Wild type	ΔpbtA	OK	61.1242	6.46741	-3.24048	-4.03262	0.0004	0.00536755	yes
gene1087	VAR_RS0105685	NZ_AEZB01000046.1:4511-4880	pseudo	hypothetical protein	Wild type	ΔpbtA	OK	2.19424	1.41154	-0.636451	-0.127624	0.8115	0.907031	no
gene1086	VAR_RS19790	NZ_AEZB01000046.1:4877-5170	WP_010320376.1	hypothetical protein	Wild type	ΔpbtA	OK	10.2961	3.26889	-1.65522	-1.10339	0.1589	0.370155	no
gene1088	VAR_RS0105690	NZ_AEZB01000046.1:5195-5971	WP_017045612.1	membrane protein	Wild type	ΔpbtA	OK	4.05981	4.8756	0.264169	0.260971	0.6372	0.818008	no
gene1089	VAR_RS19795	NZ_AEZB01000046.1:5982-6628	pseudo	hypothetical protein	Wild type	ΔpbtA	OK	1.94819	7.80915	2.00303	1.60584	0.00935	0.0553221	no
gene1090	VAR_RS0105700	NZ_AEZB01000046.1:6701-7837	WP_029388203.1	dihydroorotase	Wild type	ΔpbtA	OK	4.60912	5.83221	0.339551	0.21014	0.70645	0.855632	no
gene1091	VAR_RS0105705	NZ_AEZB01000046.1:7821-8945	WP_019282093.1	L-seryl-tRNA selenium transferase	Wild type	ΔpbtA	OK	4.26967	4.30654	0.0124048	0.00683475	0.98955	0.995429	no
gene1092	VAR_RS0105710	NZ_AEZB01000046.1:8936-9682	WP_019282094.1	2-dehydro-3-deoxyphosphooctonate aldolase	Wild type	ΔpbtA	OK	17.8836	28.2947	0.661899	0.595343	0.2041	0.431347	no
gene1093	VAR_RS0105715	NZ_AEZB01000046.1:9792-11696	WP_019282095.1	transcription antiterminator BglG	Wild type	ΔpbtA	OK	30.3151	19.8397	-0.611642	-0.900818	0.0908	0.263579	no
gene1094	VAR_RS0105720	NZ_AEZB01000046.1:11878-14052	WP_019282096.1	catalase-peroxidase	Wild type	ΔpbtA	OK	125.133	116.204	-0.106803	-0.147353	0.76025	0.883079	no
gene1095	VAR_RS0105725	NZ_AEZB01000046.1:14357-14677	WP_019282097.1	DOPA 4_5-dioxygenase	Wild type	ΔpbtA	OK	48.2906	31.6673	-0.608746	-1.03647	0.2129	0.441184	no
gene1096	VAR_RS0105730	NZ_AEZB01000046.1:14894-15499	WP_019282098.1	membrane protein	Wild type	ΔpbtA	OK	3.31877	2.61816	-0.342095	-0.313505	0.63255	0.817003	no
gene1097	VAR_RS0105735	NZ_AEZB01000046.1:15676-16935	WP_019282099.1	D-amino acid dehydrogenase small subunit	Wild type	ΔpbtA	OK	32.6655	55.1159	0.754703	1.12243	0.0343	0.140681	no
gene1098	VAR_RS19800	NZ_AEZB01000046.1:17234-18779	pseudo	sodium:alanine symporter	Wild type	ΔpbtA	OK	61.2439	37.5342	-0.706362	-1.04919	0.04195	0.161794	no
gene1099	VAR_RS0105745	NZ_AEZB01000046.1:18872-19480	WP_010320388.1	hypothetical protein	Wild type	ΔpbtA	OK	34.1511	23.1115	-0.563319	-0.744616	0.21605	0.443423	no
gene1100	VAR_RS0105750	NZ_AEZB01000046.1:19660-21348	WP_019282100.1	carbohydrate-binding protein	Wild type	ΔpbtA	OK	22.1422	61.5312	1.47452	2.1623	5e-05	0.000945745	yes
gene1101	VAR_RS0105755	NZ_AEZB01000046.1:21629-22486	WP_019282101.1	hydroxymethylpyrimidine/phosphomethylpyrimidine kinase	Wild type	ΔpbtA	OK	53.5765	126.187	1.23589	1.83065	0.00075	0.0089798	yes
gene1102	guaA	NZ_AEZB01000046.1:22747-24300	WP_017044245.1	GMP synthetase	Wild type	ΔpbtA	OK	250.818	286.576	0.192281	0.292153	0.5775	0.783514	no
gene1103	VAR_RS0105765	NZ_AEZB01000046.1:24382-25845	WP_029388205.1	IMP dehydrogenase	Wild type	ΔpbtA	OK	225.533	215.433	-0.0660964	-0.0988797	0.8485	0.926963	no
gene1104	VAR_RS19805	NZ_AEZB01000046.1:26076-27408	pseudo	exodeoxyribonuclease VII large subunit	Wild type	ΔpbtA	OK	48.1936	67.8137	0.492734	0.783651	0.14765	0.355359	no
gene1105	VAR_RS0105775	NZ_AEZB01000046.1:27409-27648	WP_043004344.1	hypothetical protein	Wild type	ΔpbtA	OK	19.3364	55.4307	1.51936	2.25516	0.0091	0.0546615	no
gene1106	VAR_RS0105780	NZ_AEZB01000046.1:28259-29746	WP_029388206.1	ribosome biogenesis GTPase Der	Wild type	ΔpbtA	OK	63.3938	103.123	0.701959	1.06124	0.03965	0.156141	no
gene1107	VAR_RS0105785	NZ_AEZB01000046.1:29896-31056	WP_026027694.1	outer membrane protein assembly factor BamB	Wild type	ΔpbtA	OK	101.675	125.994	0.309379	0.473305	0.3645	0.612553	no
gene1108	VAR_RS0105790	NZ_AEZB01000046.1:31069-31683	WP_013857490.1	membrane protein	Wild type	ΔpbtA	OK	633.302	674.475	0.0908711	0.166332	0.7905	0.897572	no
gene1109	VAR_RS0105795	NZ_AEZB01000046.1:31722-32990	WP_019282105.1	histidine--tRNA ligase	Wild type	ΔpbtA	OK	290.793	287.503	-0.016419	-0.0251817	0.96	0.983277	no
gene1110	VAR_RS0105800	NZ_AEZB01000046.1:33016-34140	WP_010320399.1	4-hydroxy-3-methylbut-2-en-1-yl diphosphate synthase	Wild type	ΔpbtA	OK	126.684	74.5149	-0.765635	-1.22736	0.0318	0.133982	no
gene1111	VAR_RS19810	NZ_AEZB01000046.1:34149-35074	pseudo	transcriptional regulator	Wild type	ΔpbtA	OK	298.347	274.308	-0.121193	-0.206982	0.72425	0.864239	no
gene1112	VAR_RS0105810	NZ_AEZB01000046.1:35394-36515	WP_026028096.1	23S rRNA (adenine(2503)-C(2))-methyltransferase RlmN	Wild type	ΔpbtA	OK	153.61	157.859	0.0393632	0.064532	0.9101	0.958972	no
gene1113	VAR_RS0105815	NZ_AEZB01000046.1:36725-37150	WP_013857494.1	nucleoside-diphosphate kinase	Wild type	ΔpbtA	OK	147.474	185.385	0.330065	0.645825	0.37725	0.623954	no
gene1114	VAR_RS19815	NZ_AEZB01000046.1:37223-38519	pseudo	aminopeptidase	Wild type	ΔpbtA	OK	191.893	218.167	0.185127	0.281181	0.59355	0.796445	no
gene1115	VAR_RS0105825	NZ_AEZB01000046.1:38704-38898	WP_010320404.1	Fe-S assembly protein IscX	Wild type	ΔpbtA	OK	2103.67	2726.11	0.373939	1.15078	0.2964	0.541901	no
gene1116	VAR_RS0105830	NZ_AEZB01000046.1:38949-39287	WP_010320405.1	ferredoxin_ 2Fe-2S type_ ISC system	Wild type	ΔpbtA	OK	368.833	294.193	-0.326203	-0.758955	0.3436	0.590663	no
gene1117	hscA	NZ_AEZB01000046.1:39299-41152	WP_019282106.1	molecular chaperone HscA	Wild type	ΔpbtA	OK	449.444	287.305	-0.645559	-0.959808	0.0656	0.215197	no
gene1118	VAR_RS0105840	NZ_AEZB01000046.1:41174-41689	WP_026028094.1	cobalamin 5'-phosphate synthase	Wild type	ΔpbtA	OK	379.648	210.947	-0.847783	-1.60306	0.01905	0.0924172	no
gene1119	iscA	NZ_AEZB01000046.1:41756-42079	WP_010320408.1	iron-sulfur cluster assembly protein IscA	Wild type	ΔpbtA	OK	1947.7	1377.66	-0.499544	-1.21906	0.1471	0.354876	no
gene1120	VAR_RS0105850	NZ_AEZB01000046.1:42142-42525	WP_010320409.1	iron-sulfur cluster scaffold-like protein	Wild type	ΔpbtA	OK	16471.2	9105.94	-0.855067	-1.50577	0.03645	0.146459	no
gene1121	VAR_RS0105855	NZ_AEZB01000046.1:42582-43796	WP_013857499.1	cysteine desulfurase IscS	Wild type	ΔpbtA	OK	2143.02	2190.13	0.0313682	0.0450845	0.93665	0.971624	no
gene1122	VAR_RS0105860	NZ_AEZB01000046.1:43823-44344	WP_026027698.1	Fe-S cluster assembly transcriptional regulator IscR	Wild type	ΔpbtA	OK	2395.12	3241.15	0.436409	0.685577	0.2496	0.487705	no
gene1123	VAR_RS0105865	NZ_AEZB01000046.1:44460-45188	WP_029388207.1	tRNA (cytidine/uridine-2'-O-)-methyltransferase	Wild type	ΔpbtA	OK	223.014	181.988	-0.293289	-0.501721	0.3831	0.630061	no
gene1124	VAR_RS0105870	NZ_AEZB01000046.1:45366-46169	WP_013857502.1	inositol monophosphatase	Wild type	ΔpbtA	OK	98.7069	95.5573	-0.0467852	-0.0817704	0.8952	0.9511	no
gene1125	VAR_RS0105875	NZ_AEZB01000046.1:46344-47291	WP_013857503.1	preprotein translocase subunit SecF	Wild type	ΔpbtA	OK	45.3496	73.1926	0.690609	1.0834	0.05045	0.183061	no
gene1126	secD	NZ_AEZB01000046.1:47306-49162	WP_017044259.1	preprotein translocase subunit SecD	Wild type	ΔpbtA	OK	48.6535	63.1235	0.375635	0.57128	0.2657	0.504178	no
gene1127	yajC	NZ_AEZB01000046.1:49182-49514	WP_013857505.1	preprotein translocase subunit YajC	Wild type	ΔpbtA	OK	91.043	85.3171	-0.0937117	-0.168505	0.82465	0.916495	no
gene1128	tgt	NZ_AEZB01000046.1:49622-50806	WP_013857506.1	tRNA guanosine(34) transglycosylase Tgt	Wild type	ΔpbtA	OK	124.94	140.105	0.165271	0.263721	0.6239	0.812075	no
gene1129	VAR_RS0105895	NZ_AEZB01000046.1:50881-51933	WP_029388208.1	S-adenosylmethionine:tRNA ribosyltransferase-isomerase	Wild type	ΔpbtA	OK	43.3628	51.898	0.25922	0.416667	0.4613	0.70042	no
gene1130	VAR_RS0105900	NZ_AEZB01000046.1:52162-52608	WP_043004349.1	acetoin utilization protein AcuB	Wild type	ΔpbtA	OK	3641.46	1819.36	-1.00109	-1.7715	0.01205	0.0661262	no
gene1131	VAR_RS19820	NZ_AEZB01000046.1:52702-54013	pseudo	isocitrate lyase	Wild type	ΔpbtA	OK	43.9169	46.1309	0.0709584	0.107153	0.8364	0.919898	no
gene1132	VAR_RS0105915	NZ_AEZB01000046.1:54149-55783	WP_029388209.1	malate synthase A	Wild type	ΔpbtA	OK	51.1604	23.4999	-1.12237	-1.64566	0.0028	0.0237067	yes
gene1133	VAR_RS0105920	NZ_AEZB01000046.1:56376-57278	WP_013857512.1	LysR family transcriptional regulator	Wild type	ΔpbtA	OK	135.349	80.435	-0.750788	-1.26989	0.0287	0.124308	no
gene1134	VAR_RS0105925	NZ_AEZB01000046.1:57475-58086	WP_010320425.1	peroxidase	Wild type	ΔpbtA	OK	2204.47	1597.69	-0.464444	-0.777985	0.2032	0.430786	no
gene1135	VAR_RS0105930	NZ_AEZB01000046.1:58343-59080	WP_029388210.1	copper homeostasis protein CutC	Wild type	ΔpbtA	OK	54.1902	56.7013	0.0653509	0.105367	0.85445	0.93032	no
gene1136	VAR_RS0105935	NZ_AEZB01000046.1:59147-59845	WP_010320427.1	transcriptional regulator	Wild type	ΔpbtA	OK	60.7452	68.5199	0.173751	0.287511	0.61595	0.807044	no
gene1137	VAR_RS0105940	NZ_AEZB01000046.1:59882-60700	WP_010320428.1	phosphate ABC transporter ATP-binding protein	Wild type	ΔpbtA	OK	53.5909	76.6504	0.516303	0.850869	0.1561	0.365549	no
gene1138	VAR_RS0105945	NZ_AEZB01000046.1:60703-62349	WP_019282111.1	phosphate ABC transporter_ permease protein PstA	Wild type	ΔpbtA	OK	57.4045	66.3865	0.209726	0.321141	0.53225	0.748391	no
gene1139	VAR_RS0105950	NZ_AEZB01000046.1:62389-64590	WP_019282112.1	phosphate ABC transporter permease	Wild type	ΔpbtA	OK	38.5738	28.0788	-0.458142	-0.697895	0.1837	0.40599	no
gene1140	VAR_RS0105955	NZ_AEZB01000046.1:64840-66939	WP_013857518.1	RNA degradosome polyphosphate kinase	Wild type	ΔpbtA	OK	136.866	87.3213	-0.648354	-0.682729	0.2426	0.478503	no
gene1141	VAR_RS0105960	NZ_AEZB01000046.1:66920-68425	WP_019282113.1	exopolyphosphatase	Wild type	ΔpbtA	OK	115.226	104.398	-0.142371	-0.103514	0.8122	0.907031	no
gene1142	VAR_RS0105965	NZ_AEZB01000046.1:68470-69429	WP_010320433.1	phosphate-binding protein	Wild type	ΔpbtA	OK	13.5492	19.4198	0.519327	0.39191	0.492	0.717618	no
gene1143	VAR_RS0105970	NZ_AEZB01000046.1:69426-70727	WP_019282114.1	PAS domain-containing sensor histidine kinase	Wild type	ΔpbtA	OK	27.7831	46.6697	0.748278	0.886811	0.076	0.235364	no
gene1144	VAR_RS0105975	NZ_AEZB01000046.1:70748-71437	WP_019282115.1	DNA-binding response regulator	Wild type	ΔpbtA	OK	160.457	141.979	-0.176509	-0.317682	0.6102	0.805147	no
gene1145	VAR_RS0105980	NZ_AEZB01000046.1:71628-72542	WP_019282116.1	recombination-associated protein RdgC	Wild type	ΔpbtA	OK	149.264	221.899	0.572032	0.973696	0.09345	0.268207	no
gene1146	VAR_RS0105985	NZ_AEZB01000046.1:72705-74105	WP_019282117.1	U32 family peptidase	Wild type	ΔpbtA	OK	49.8839	55.4314	0.152128	0.239314	0.659	0.832175	no
gene1147	VAR_RS0105995	NZ_AEZB01000046.1:74403-75125	WP_019282119.1	NADPH-dependent oxidoreductase	Wild type	ΔpbtA	OK	130.384	172.515	0.403957	0.721932	0.23375	0.466189	no
gene1150	VAR_RS0106010	NZ_AEZB01000047.1:496-879	WP_019282120.1	camphor resistance protein CrcB	Wild type	ΔpbtA	OK	55.7215	95.4937	0.777172	1.41137	0.06865	0.220723	no
gene1151	VAR_RS0106015	NZ_AEZB01000047.1:1140-3089	WP_029388211.1	phosphomethylpyrimidine synthase ThiC	Wild type	ΔpbtA	OK	1929.16	2890.53	0.583364	0.731042	0.16565	0.380524	no
gene1152	VAR_RS0106020	NZ_AEZB01000047.1:3094-4389	WP_019282121.1	thiamine phosphate synthase	Wild type	ΔpbtA	OK	476.06	502.845	0.0789707	0.0723342	0.89375	0.950464	no
gene1153	VAR_RS0106025	NZ_AEZB01000047.1:4379-5167	WP_019282122.1	molybdopterin biosynthesis protein MoeB	Wild type	ΔpbtA	OK	990.233	1282.01	0.372564	0.411587	0.46995	0.705421	no
gene1154	VAR_RS0106030	NZ_AEZB01000047.1:5155-5364	WP_017048427.1	thiamine biosynthesis protein ThiS	Wild type	ΔpbtA	OK	180.053	317.939	0.820333	0.130259	0.83565	0.919898	no
gene1155	VAR_RS0106035	NZ_AEZB01000047.1:5365-6129	WP_017048428.1	thiazole synthase	Wild type	ΔpbtA	OK	276.855	533.289	0.945783	1.58477	0.00745	0.0470554	yes
gene1156	thiH	NZ_AEZB01000047.1:6132-7244	WP_019282123.1	thiamine biosynthesis protein ThiH	Wild type	ΔpbtA	OK	1163.33	1401.78	0.269005	0.372379	0.49715	0.721126	no
gene1157	VAR_RS0106045	NZ_AEZB01000047.1:7440-9230	WP_029388212.1	Xaa-Pro aminopeptidase	Wild type	ΔpbtA	OK	114.693	134.15	0.226068	0.349706	0.4957	0.72065	no
gene1158	VAR_RS0106050	NZ_AEZB01000047.1:9383-10324	WP_026027502.1	LysR family transcriptional regulator	Wild type	ΔpbtA	OK	15.7312	9.7231	-0.694144	-0.881634	0.1319	0.332212	no
gene1159	VAR_RS0106055	NZ_AEZB01000047.1:10384-11640	WP_019282125.1	Bcr/CflA family drug resistance efflux transporter	Wild type	ΔpbtA	OK	82.302	50.3226	-0.709719	-1.05706	0.05145	0.184804	no
gene1160	VAR_RS0106060	NZ_AEZB01000047.1:11731-12012	WP_017044523.1	hypothetical protein	Wild type	ΔpbtA	OK	102.321	81.3892	-0.330189	-0.702371	0.46825	0.704058	no
gene1161	VAR_RS0106065	NZ_AEZB01000047.1:12090-12554	WP_010319577.1	transcriptional regulator AsnC	Wild type	ΔpbtA	OK	193.287	191.446	-0.0138063	-0.0258473	0.96845	0.986505	no
gene1162	VAR_RS19825	NZ_AEZB01000047.1:12710-13488	pseudo	16S rRNA methyltransferase	Wild type	ΔpbtA	OK	60.5732	78.5335	0.37463	0.610334	0.2844	0.52866	no
gene1163	VAR_RS19830	NZ_AEZB01000047.1:13600-14047	pseudo	hypothetical protein	Wild type	ΔpbtA	OK	2970.42	3861.91	0.37865	0.696573	0.3101	0.555524	no
gene1164	VAR_RS19835	NZ_AEZB01000047.1:14182-15058	pseudo	hypothetical protein	Wild type	ΔpbtA	OK	29.3199	12.7401	-1.2025	-1.56211	0.00745	0.0470554	yes
gene1165	VAR_RS0106085	NZ_AEZB01000047.1:15115-15540	WP_010319581.1	universal stress protein A	Wild type	ΔpbtA	OK	1259.49	343.628	-1.87392	-3.70399	5e-05	0.000945745	yes
gene1166	VAR_RS0106090	NZ_AEZB01000047.1:15695-16222	WP_013855622.1	ferritin	Wild type	ΔpbtA	OK	301.413	250.224	-0.268518	-0.532256	0.4269	0.670816	no
gene1167	VAR_RS0106095	NZ_AEZB01000047.1:16293-16616	WP_029388213.1	universal stress protein UspB	Wild type	ΔpbtA	OK	71.5988	27.1391	-1.39956	-2.27308	0.0069	0.0446929	yes
gene1168	VAR_RS0106100	NZ_AEZB01000047.1:16762-17583	WP_019282127.1	histidine kinase	Wild type	ΔpbtA	OK	15.7245	13.6664	-0.202377	-0.249859	0.65725	0.831545	no
gene1169	VAR_RS0106105	NZ_AEZB01000047.1:17726-18913	WP_019282128.1	membrane protein	Wild type	ΔpbtA	OK	27.5182	24.7698	-0.151807	-0.207586	0.69195	0.851115	no
gene1170	VAR_RS0106110	NZ_AEZB01000047.1:19046-19660	WP_019282129.1	hypothetical protein	Wild type	ΔpbtA	OK	18.9617	30.7369	0.696882	0.919574	0.1465	0.35439	no
gene1171	VAR_RS19840	NZ_AEZB01000048.1:1-403	pseudo	hypothetical protein	Wild type	ΔpbtA	OK	10.653	17.9554	0.753158	0.699306	0.37325	0.621177	no
gene1172	VAR_RS19845	NZ_AEZB01000048.1:400-1616	pseudo	ABC transporter substrate-binding protein	Wild type	ΔpbtA	OK	6.34847	8.74189	0.461536	0.418114	0.3935	0.638652	no
gene1173	VAR_RS0106125	NZ_AEZB01000048.1:1619-2902	WP_017042914.1	peptide ABC transporter permease	Wild type	ΔpbtA	OK	16.414	20.7553	0.338555	0.318792	0.5503	0.761862	no
gene1174	VAR_RS19850	NZ_AEZB01000048.1:2895-3613	pseudo	macrolide ABC transporter ATP-binding protein	Wild type	ΔpbtA	OK	31.9957	68.0972	1.08972	1.09075	0.04175	0.161548	no
gene1175	VAR_RS0106135	NZ_AEZB01000048.1:3730-4716	WP_010320211.1	GTPase	Wild type	ΔpbtA	OK	76.4002	60.0371	-0.347722	-0.541523	0.32135	0.566264	no
gene1176	VAR_RS0106140	NZ_AEZB01000048.1:5210-6607	WP_013868492.1	ClC family H(+)/Cl(-) exchange transporter	Wild type	ΔpbtA	OK	53.6376	69.8855	0.381749	0.549695	0.27365	0.515413	no
gene1177	VAR_RS0106145	NZ_AEZB01000048.1:6756-7730	WP_019282130.1	tellurium resistance protein	Wild type	ΔpbtA	OK	1.79448	2.06667	0.20374	0.16656	0.78	0.891572	no
gene1178	VAR_RS19855	NZ_AEZB01000048.1:7930-9112	pseudo	CAI-1 autoinducer synthase	Wild type	ΔpbtA	OK	11.4062	15.6962	0.460593	0.620495	0.3098	0.555524	no
gene1179	VAR_RS19860	NZ_AEZB01000048.1:9199-10308	pseudo	chemotaxis protein CheY	Wild type	ΔpbtA	OK	168.358	139.506	-0.271207	-0.440823	0.43565	0.677678	no
gene1180	VAR_RS19865	NZ_AEZB01000049.1:1-1305	pseudo	hypothetical protein	Wild type	ΔpbtA	OK	91.7313	194.011	1.08065	1.57353	0.00815	0.0504024	no
gene1181	VAR_RS19870	NZ_AEZB01000049.1:1302-2042	WP_019282131.1	hypothetical protein	Wild type	ΔpbtA	OK	38.341	58.5147	0.609912	0.330808	0.5533	0.764388	no
gene1182	VAR_RS0106170	NZ_AEZB01000050.1:1-417	WP_017045395.1	hypothetical protein	Wild type	ΔpbtA	OK	89.5287	40.2649	-1.15283	-2.07058	0.0066	0.0435429	yes
gene1183	VAR_RS0106175	NZ_AEZB01000050.1:566-883	WP_001232701.1	transcriptional regulator	Wild type	ΔpbtA	OK	140.323	294.028	1.0672	2.40337	0.0055	0.038274	yes
gene1184	VAR_RS0106180	NZ_AEZB01000050.1:894-1181	WP_029388214.1	toxin	Wild type	ΔpbtA	OK	124.39	213.522	0.779511	1.94775	0.0511	0.183733	no
gene1185	VAR_RS19875	NZ_AEZB01000051.1:1-339	pseudo	dihydroorotate dehydrogenase	Wild type	ΔpbtA	OK	2.4281	0.86201	-1.49405	-1.18513	0.17555	0.394599	no
gene1187	VAR_RS0106195	NZ_AEZB01000051.1:348-1684	pseudo	histidine kinase	Wild type	ΔpbtA	OK	143.33	52.4282	-1.45092	-1.27696	0.01445	0.0758999	no
gene1186	VAR_RS19880	NZ_AEZB01000051.1:1671-2144	WP_010317964.1	hypothetical protein	Wild type	ΔpbtA	OK	48.073	22.3576	-1.10446	-1.27017	0.02795	0.122101	no
gene1188	VAR_RS0106205	NZ_AEZB01000051.1:2684-2896	WP_010317961.1	cold-shock protein	Wild type	ΔpbtA	OK	80.5793	29.3037	-1.45933	-3.04203	0.0112	0.0628189	no
gene1189	VAR_RS0106210	NZ_AEZB01000051.1:3462-4556	WP_019282134.1	cytochrome c	Wild type	ΔpbtA	OK	114.35	49.5729	-1.20584	-1.9478	0.00045	0.00586154	yes
gene1190	VAR_RS19885	NZ_AEZB01000051.1:4579-7025	pseudo	trimethylamine N-oxide reductase I catalytic subunit	Wild type	ΔpbtA	OK	68.4569	60.133	-0.18704	-0.273572	0.5758	0.782076	no
gene1191	VAR_RS0106220	NZ_AEZB01000051.1:7095-8555	WP_019282135.1	RNA helicase	Wild type	ΔpbtA	OK	20.3136	20.7011	0.0272642	0.0383487	0.94385	0.975582	no
gene1192	VAR_RS0106225	NZ_AEZB01000051.1:8783-10252	WP_050934225.1	aryl-phospho-beta-D-glucosidase	Wild type	ΔpbtA	OK	163.716	322.538	0.978271	1.4928	0.00565	0.0387118	yes
gene1193	VAR_RS0106230	NZ_AEZB01000051.1:10360-11370	WP_019282136.1	LacI family transcriptional regulator	Wild type	ΔpbtA	OK	15.9251	18.5097	0.216976	0.285418	0.59745	0.797797	no
gene1194	VAR_RS0106235	NZ_AEZB01000051.1:11491-11712	WP_010319365.1	hypothetical protein	Wild type	ΔpbtA	OK	636.897	709.283	0.155301	0.448558	0.697	0.851572	no
gene1195	VAR_RS0106240	NZ_AEZB01000051.1:11845-14226	WP_019282137.1	beta-mannosidase	Wild type	ΔpbtA	OK	10.3722	11.2294	0.114563	0.153087	0.7644	0.885019	no
gene1196	VAR_RS0106245	NZ_AEZB01000051.1:14557-14895	WP_026028717.1	hypothetical protein	Wild type	ΔpbtA	OK	66.1816	37.5062	-0.819299	-1.46344	0.08975	0.261317	no
gene1197	VAR_RS0106250	NZ_AEZB01000051.1:15005-15553	WP_043004376.1	hypothetical protein	Wild type	ΔpbtA	OK	85.9109	29.373	-1.54835	-2.55022	0.00035	0.00482403	yes
gene1198	VAR_RS0106255	NZ_AEZB01000051.1:15891-17093	WP_013856800.1	alcohol dehydrogenase	Wild type	ΔpbtA	OK	9.11665	7.45396	-0.290497	-0.342055	0.539	0.754006	no
gene1199	VAR_RS0106260	NZ_AEZB01000051.1:17162-19966	WP_019282139.1	molecular chaperone DnaK	Wild type	ΔpbtA	OK	3.34215	4.58619	0.456517	0.523372	0.3126	0.556626	no
gene1200	VAR_RS0106265	NZ_AEZB01000051.1:20015-21913	WP_019282140.1	molecular chaperone DnaK	Wild type	ΔpbtA	OK	22.2285	19.4351	-0.193745	-0.268735	0.61575	0.807044	no
gene1201	VAR_RS19890	NZ_AEZB01000051.1:21913-22257	WP_050934227.1	hypothetical protein	Wild type	ΔpbtA	OK	31.8194	33.4351	0.0714578	0.0414822	0.9412	0.974638	no
gene1202	VAR_RS19895	NZ_AEZB01000051.1:22302-22544	pseudo	hypothetical protein	Wild type	ΔpbtA	OK	56.2191	24.3803	-1.20535	-2.16463	0.0369	0.1476	no
gene1203	VAR_RS0106275	NZ_AEZB01000051.1:22860-24383	WP_019282141.1	hypothetical protein	Wild type	ΔpbtA	OK	126.037	93.523	-0.430454	-0.709134	0.19705	0.424673	no
gene1204	VAR_RS0106280	NZ_AEZB01000051.1:24478-25008	WP_017042481.1	exonuclease	Wild type	ΔpbtA	OK	158.337	235.325	0.571651	1.12793	0.09425	0.269849	no
gene1205	VAR_RS0106285	NZ_AEZB01000051.1:25015-25458	WP_029388216.1	hypothetical protein	Wild type	ΔpbtA	OK	215.886	195.86	-0.140449	-0.289551	0.6908	0.850583	no
gene1206	VAR_RS0106290	NZ_AEZB01000051.1:25543-25947	WP_017042483.1	hypothetical protein	Wild type	ΔpbtA	OK	228.627	131.607	-0.796761	-1.65829	0.03075	0.130542	no
gene1207	VAR_RS19900	NZ_AEZB01000051.1:26188-30126	pseudo	ATP-dependent helicase HrpA	Wild type	ΔpbtA	OK	61.6096	50.5491	-0.285471	-0.42681	0.40515	0.651317	no
gene1208	VAR_RS0106300	NZ_AEZB01000051.1:30230-30712	WP_013856810.1	membrane protein	Wild type	ΔpbtA	OK	142.297	158.967	0.159825	0.293951	0.65335	0.828634	no
gene1209	VAR_RS19905	NZ_AEZB01000051.1:30805-31716	pseudo	LysR family transcriptional regulator	Wild type	ΔpbtA	OK	128.963	106.659	-0.273945	-0.429463	0.464	0.70242	no
gene1210	VAR_RS0106310	NZ_AEZB01000051.1:31815-33218	WP_013856812.1	MFS transporter	Wild type	ΔpbtA	OK	11.9672	24.1497	1.01293	1.27275	0.0132	0.0704793	no
gene1211	VAR_RS0106315	NZ_AEZB01000051.1:33291-34772	WP_019282143.1	peptidase M32	Wild type	ΔpbtA	OK	47.277	47.6616	0.0116891	0.0180894	0.9735	0.989076	no
gene1212	VAR_RS0106320	NZ_AEZB01000051.1:34993-35631	WP_019282144.1	threonine transporter RhtB	Wild type	ΔpbtA	OK	53.6537	33.1622	-0.694137	-1.0697	0.08305	0.24916	no
gene1213	VAR_RS0106325	NZ_AEZB01000051.1:35699-37078	WP_017042489.1	transporter	Wild type	ΔpbtA	OK	6.56991	8.81573	0.424206	0.488976	0.3635	0.61145	no
gene1214	VAR_RS0106335	NZ_AEZB01000051.1:37832-38566	WP_013856842.1	chromosome segregation ATPase	Wild type	ΔpbtA	OK	2966.53	1039	-1.51358	-2.4141	0.0003	0.00423333	yes
gene1215	VAR_RS0106340	NZ_AEZB01000051.1:39108-40181	WP_019282145.1	4-hydroxyphenylpyruvate dioxygenase	Wild type	ΔpbtA	OK	28.5729	34.804	0.284605	0.233742	0.6841	0.847056	no
gene1216	VAR_RS0106345	NZ_AEZB01000051.1:40174-41304	WP_019282146.1	homogentisate 1_2-dioxygenase	Wild type	ΔpbtA	OK	64.0068	82.5063	0.366278	0.430361	0.37925	0.625681	no
gene1217	VAR_RS0106350	NZ_AEZB01000051.1:41328-42341	WP_019282147.1	2-keto-4-pentenoate hydratase	Wild type	ΔpbtA	OK	15.5101	18.0456	0.218435	0.202847	0.72105	0.862447	no
gene1218	VAR_RS0106355	NZ_AEZB01000051.1:42338-42988	WP_019282148.1	maleylacetoacetate isomerase	Wild type	ΔpbtA	OK	25.6538	37.7408	0.556954	0.482702	0.34975	0.597822	no
gene1219	VAR_RS0106360	NZ_AEZB01000051.1:43029-44540	WP_019282149.1	aminopeptidase	Wild type	ΔpbtA	OK	14.3116	24.8945	0.798648	1.09095	0.03795	0.150951	no
gene1220	VAR_RS0106365	NZ_AEZB01000051.1:44730-45563	WP_019282150.1	CAAX amino protease	Wild type	ΔpbtA	OK	2.8113	2.76113	-0.0259775	-0.0229137	0.96875	0.986505	no
gene1221	VAR_RS0106370	NZ_AEZB01000051.1:45681-46388	WP_019282151.1	glycerophosphoryl diester phosphodiesterase	Wild type	ΔpbtA	OK	47.1712	22.8325	-1.04682	-1.56885	0.0107	0.0609681	no
gene1222	VAR_RS0106375	NZ_AEZB01000051.1:46581-47357	WP_019282152.1	Zn-dependent hydrolase	Wild type	ΔpbtA	OK	9.33202	2.51017	-1.89441	-1.8387	0.0049	0.0354876	yes
gene1223	VAR_RS0106380	NZ_AEZB01000051.1:47513-48286	WP_019282153.1	DUF3450 domain-containing protein	Wild type	ΔpbtA	OK	467.739	503.988	0.107686	0.0723548	0.9084	0.958918	no
gene1224	VAR_RS0106385	NZ_AEZB01000051.1:48283-49623	WP_019282154.1	flagellar motor protein MotA	Wild type	ΔpbtA	OK	904.085	1066.36	0.238166	0.285219	0.60085	0.798737	no
gene1225	VAR_RS0106390	NZ_AEZB01000051.1:49623-50171	WP_017047623.1	hypothetical protein	Wild type	ΔpbtA	OK	505.695	395.718	-0.353794	-0.142261	0.7549	0.880084	no
gene1227	VAR_RS0106400	NZ_AEZB01000051.1:50225-50573	pseudo	biopolymer transporter ExbD	Wild type	ΔpbtA	OK	144.507	159.072	0.138539	0.08822	0.8974	0.952349	no
gene1228	VAR_RS0106405	NZ_AEZB01000051.1:50573-51193	WP_019282155.1	cell envelope biogenesis protein TonB	Wild type	ΔpbtA	OK	374.593	361.336	-0.0519815	-0.0613839	0.9066	0.958397	no
gene1226	VAR_RS19910	NZ_AEZB01000051.1:51190-52374	WP_019282156.1	hypothetical protein	Wild type	ΔpbtA	OK	262.34	376.555	0.521425	0.407881	0.63485	0.81734	no
gene1229	VAR_RS0106410	NZ_AEZB01000051.1:52532-53395	WP_019282157.1	patatin family protein	Wild type	ΔpbtA	OK	91.0926	95.0769	0.061761	0.1068	0.8601	0.933829	no
gene1230	VAR_RS0106415	NZ_AEZB01000051.1:53576-54424	WP_029388217.1	ATP-dependent DNA ligase	Wild type	ΔpbtA	OK	36.4504	40.1089	0.137987	0.210644	0.72855	0.865305	no
gene1231	VAR_RS0106420	NZ_AEZB01000051.1:54503-55873	WP_026027236.1	MATE family efflux transporter	Wild type	ΔpbtA	OK	20.5225	28.4747	0.472478	0.640483	0.22565	0.455398	no
gene1232	VAR_RS0106425	NZ_AEZB01000051.1:56126-56329	WP_010320526.1	CPXCG motif-containing cysteine-rich protein	Wild type	ΔpbtA	OK	7.3151	2.7721	-1.3999	-1.70657	0.2136	0.441606	no
gene1233	VAR_RS0106430	NZ_AEZB01000051.1:56487-57353	WP_019282159.1	hypothetical protein	Wild type	ΔpbtA	OK	127.9	21.7587	-2.55535	-3.82663	5e-05	0.000945745	yes
gene1234	VAR_RS0106435	NZ_AEZB01000051.1:57758-58099	WP_026027237.1	topoisomerase II	Wild type	ΔpbtA	OK	413.056	168.922	-1.28998	-2.82487	0.00045	0.00586154	yes
gene1235	VAR_RS19915	NZ_AEZB01000051.1:58111-58623	WP_019282160.1	hydrolase	Wild type	ΔpbtA	OK	64.4946	37.6785	-0.775437	-1.27551	0.0618	0.208898	no
gene1236	VAR_RS0106445	NZ_AEZB01000051.1:58682-60757	WP_019282161.1	chemotaxis protein	Wild type	ΔpbtA	OK	10.5676	8.56102	-0.303794	-0.397405	0.45755	0.69651	no
gene1237	VAR_RS0106450	NZ_AEZB01000051.1:60795-61586	WP_019282162.1	sterol desaturase	Wild type	ΔpbtA	OK	11.1334	4.88015	-1.1899	-1.33344	0.02815	0.122673	no
gene1238	VAR_RS0106455	NZ_AEZB01000051.1:61679-62410	WP_019282163.1	DTW domain-containing protein	Wild type	ΔpbtA	OK	5.1351	6.40194	0.318116	0.357217	0.58415	0.789224	no
gene1239	VAR_RS0106460	NZ_AEZB01000051.1:62567-63478	WP_017050511.1	N-acetylglucosamine kinase	Wild type	ΔpbtA	OK	182.225	94.1234	-0.953094	-1.4363	0.0071	0.0458214	yes
gene1240	VAR_RS0106465	NZ_AEZB01000051.1:63567-63842	WP_029388218.1	hypothetical protein	Wild type	ΔpbtA	OK	79.7993	67.9416	-0.232081	-0.523416	0.61565	0.807044	no
gene1241	VAR_RS0106470	NZ_AEZB01000051.1:64032-64553	WP_019282165.1	molybdopterin-guanine dinucleotide biosynthesis protein MobB	Wild type	ΔpbtA	OK	8.60174	4.2104	-1.03067	-0.58336	0.3802	0.626212	no
gene1242	VAR_RS0106475	NZ_AEZB01000051.1:64550-65137	WP_029388219.1	molybdenum cofactor guanylyltransferase	Wild type	ΔpbtA	OK	29.8547	16.239	-0.878495	-0.869343	0.0949	0.270256	no
gene1243	fbpC	NZ_AEZB01000051.1:65406-66461	WP_017044718.1	sugar ABC transporter	Wild type	ΔpbtA	OK	13.0599	5.23162	-1.31981	-1.46921	0.0122	0.0665386	no
gene1244	VAR_RS0106485	NZ_AEZB01000051.1:66479-68575	WP_029388220.1	iron ABC transporter permease	Wild type	ΔpbtA	OK	1.16909	0.722052	-0.695209	-0.542089	0.3122	0.556483	no
gene1245	VAR_RS0106490	NZ_AEZB01000051.1:68685-69719	WP_013856874.1	hypothetical protein	Wild type	ΔpbtA	OK	11.0079	10.1918	-0.111132	-0.136448	0.80935	0.906243	no
gene1246	VAR_RS19920	NZ_AEZB01000051.1:69846-71178	pseudo	MFS transporter	Wild type	ΔpbtA	OK	3.86039	3.19524	-0.272823	-0.261331	0.6179	0.807707	no
gene1247	VAR_RS19925	NZ_AEZB01000051.1:71266-72884	pseudo	histidine kinase	Wild type	ΔpbtA	OK	5.14985	4.202	-0.293456	-0.32572	0.5502	0.761862	no
gene1248	VAR_RS19930	NZ_AEZB01000051.1:72893-73528	pseudo	transcriptional regulator	Wild type	ΔpbtA	OK	19.4641	5.44709	-1.83726	-2.08663	0.0019	0.0178269	yes
gene1249	VAR_RS0106510	NZ_AEZB01000051.1:73765-75354	WP_019282167.1	ABC-F family ATPase	Wild type	ΔpbtA	OK	76.8155	69.0593	-0.153562	-0.241142	0.65245	0.828611	no
gene1250	VAR_RS19935	NZ_AEZB01000051.1:75701-76920	pseudo	ammonium transporter	Wild type	ΔpbtA	OK	31.3867	28.6578	-0.131227	-0.179734	0.7367	0.870222	no
gene1251	VAR_RS0106520	NZ_AEZB01000051.1:77090-77827	WP_013856880.1	NAD-dependent deacylase	Wild type	ΔpbtA	OK	208.285	134.476	-0.631207	-1.06714	0.067	0.217383	no
gene1252	potD	NZ_AEZB01000051.1:77859-78895	pseudo	spermidine/putrescine ABC transporter substrate-binding protein	Wild type	ΔpbtA	OK	111.479	145.089	0.380168	0.639479	0.26645	0.505331	no
gene1253	potD	NZ_AEZB01000051.1:79021-80055	WP_029388221.1	spermidine/putrescine ABC transporter substrate-binding protein	Wild type	ΔpbtA	OK	188.861	202.978	0.104	0.157155	0.7698	0.886754	no
gene1256	potA	NZ_AEZB01000051.1:80162-80932	WP_013856883.1	spermidine/putrescine ABC transporter permease PotC	Wild type	ΔpbtA	OK	295.365	233.427	-0.339528	-0.382983	0.4777	0.708605	no
gene1255	potB	NZ_AEZB01000051.1:80932-81792	WP_013856884.1	spermidine/putrescine ABC transporter permease PotB	Wild type	ΔpbtA	OK	276.179	185.309	-0.575666	-0.576104	0.3294	0.574927	no
gene1254	potC	NZ_AEZB01000051.1:81773-82909	WP_010320264.1	putrescine/spermidine ABC transporter ATP-binding protein	Wild type	ΔpbtA	OK	57.9496	24.9206	-1.21746	-0.457579	0.47765	0.708605	no
gene1257	VAR_RS0106550	NZ_AEZB01000051.1:83229-84020	WP_026028002.1	membrane protein	Wild type	ΔpbtA	OK	19.9263	7.52103	-1.40567	-0.830035	0.19135	0.415917	no
gene1258	VAR_RS19945	NZ_AEZB01000051.1:84013-84821	pseudo	glucosaminidase	Wild type	ΔpbtA	OK	65.561	68.7308	0.0681184	0.0842619	0.8611	0.933829	no
gene1259	VAR_RS0106560	NZ_AEZB01000051.1:84824-85486	WP_019282169.1	hypothetical protein	Wild type	ΔpbtA	OK	60.8108	78.512	0.368584	0.634503	0.309	0.55521	no
gene1260	VAR_RS0106565	NZ_AEZB01000051.1:85553-86485	WP_013856889.1	tRNA 2-thiocytidine(32) synthetase TtcA	Wild type	ΔpbtA	OK	22.08	6.80303	-1.69849	-2.15557	0.0009	0.0102907	yes
gene1261	VAR_RS19950	NZ_AEZB01000053.1:123-504	pseudo	hypothetical protein	Wild type	ΔpbtA	OK	12.1003	27.7632	1.19813	1.5978	0.05045	0.183061	no
gene1262	VAR_RS0106580	NZ_AEZB01000054.1:522-995	WP_019282174.1	GNAT family N-acetyltransferase	Wild type	ΔpbtA	OK	18.1129	23.8178	0.395026	0.576067	0.4391	0.680662	no
gene1263	VAR_RS0106585	NZ_AEZB01000054.1:1136-1651	WP_029388222.1	lipocalin	Wild type	ΔpbtA	OK	581.966	1324.43	1.18636	2.25314	0.00115	0.0122805	yes
gene1264	VAR_RS0106590	NZ_AEZB01000055.1:1-1336	WP_029388223.1	magnesium transporter	Wild type	ΔpbtA	OK	222.411	455.965	1.03569	1.4666	0.00875	0.0532791	no
gene1265	VAR_RS0106595	NZ_AEZB01000055.1:1503-1898	WP_017050669.1	hypothetical protein	Wild type	ΔpbtA	OK	671.897	837.805	0.318375	0.544685	0.38335	0.630061	no
gene1266	VAR_RS0106600	NZ_AEZB01000055.1:2267-2512	WP_017046638.1	hypothetical protein	Wild type	ΔpbtA	OK	9.32372	0.152358	-5.93537	-1.55521	0.0499	0.181622	no
gene1267	VAR_RS0106605	NZ_AEZB01000055.1:2749-3957	WP_019282177.1	alanine--glyoxylate aminotransferase	Wild type	ΔpbtA	OK	37.1516	67.3947	0.859209	1.30708	0.01565	0.080074	no
gene1268	VAR_RS0106610	NZ_AEZB01000055.1:4334-5686	WP_017043419.1	lysine-sensitive aspartokinase 3	Wild type	ΔpbtA	OK	59.4569	61.6993	0.0534095	0.0844674	0.87195	0.939592	no
gene1269	VAR_RS0106615	NZ_AEZB01000055.1:5754-9431	WP_019282178.1	methionine synthase	Wild type	ΔpbtA	OK	166.635	223.16	0.421386	0.602944	0.24075	0.475879	no
gene1270	VAR_RS0106620	NZ_AEZB01000055.1:9548-10894	WP_017047131.1	sodium:proton antiporter	Wild type	ΔpbtA	OK	43.3916	33.1712	-0.387484	-0.591209	0.2861	0.529974	no
gene1271	VAR_RS0106625	NZ_AEZB01000056.1:67-459	WP_019282179.1	hypothetical protein	Wild type	ΔpbtA	OK	228.778	173.949	-0.395284	-0.828938	0.25235	0.491164	no
gene1272	VAR_RS0106630	NZ_AEZB01000056.1:560-1465	WP_019282180.1	manganese-dependent inorganic pyrophosphatase	Wild type	ΔpbtA	OK	91.167	150.993	0.727895	1.18375	0.0326	0.136432	no
gene1273	VAR_RS0106635	NZ_AEZB01000056.1:1659-3395	WP_019282181.1	alpha-galactosidase	Wild type	ΔpbtA	OK	77.0613	93.8787	0.284791	0.436599	0.40125	0.647683	no
gene1274	VAR_RS0106640	NZ_AEZB01000056.1:3601-6063	WP_019282182.1	trimethylamine N-oxide reductase I catalytic subunit	Wild type	ΔpbtA	OK	14.8072	11.7302	-0.336068	-0.453032	0.36915	0.6177	no
gene1275	VAR_RS0106645	NZ_AEZB01000056.1:6088-7272	WP_026028567.1	nitrate reductase	Wild type	ΔpbtA	OK	7.13863	8.33362	0.223297	0.265313	0.64435	0.824212	no
gene1276	VAR_RS0106650	NZ_AEZB01000056.1:7324-7500	WP_010318622.1	trimethylamine N-oxide reductase system protein TorE	Wild type	ΔpbtA	OK	5.50797	0	-inf	-nan	0.0054	0.0377257	yes
gene1277	VAR_RS0106655	NZ_AEZB01000056.1:8141-8995	WP_026028023.1	formate transporter FocA	Wild type	ΔpbtA	OK	18.8364	15.0021	-0.328359	-0.422424	0.45545	0.694503	no
gene1278	VAR_RS0106660	NZ_AEZB01000056.1:9298-9531	WP_010318620.1	DNA-binding protein	Wild type	ΔpbtA	OK	74.9848	14.6331	-2.35737	-4.10506	0.00055	0.00701004	yes
gene1279	VAR_RS0106665	NZ_AEZB01000056.1:9596-10039	WP_013857051.1	membrane protein	Wild type	ΔpbtA	OK	14.2058	26.9479	0.92369	1.17882	0.0757	0.23469	no
gene1280	VAR_RS0106670	NZ_AEZB01000056.1:10136-11026	WP_019282183.1	LysR family transcriptional regulator	Wild type	ΔpbtA	OK	13.4658	22.2776	0.726298	1.02521	0.098	0.273538	no
gene1281	VAR_RS0106675	NZ_AEZB01000056.1:11059-11889	WP_019282184.1	nucleoside-diphosphate sugar epimerase	Wild type	ΔpbtA	OK	30.4885	33.9984	0.157198	0.206853	0.72095	0.862447	no
gene1282	VAR_RS0106680	NZ_AEZB01000056.1:11882-12514	WP_019282185.1	hypothetical protein	Wild type	ΔpbtA	OK	18.696	12.5254	-0.57787	-0.367203	0.47495	0.708605	no
gene1283	VAR_RS0106685	NZ_AEZB01000056.1:12678-14066	WP_019282186.1	transposase	Wild type	ΔpbtA	OK	152.262	158.803	0.060684	0.0990227	0.86315	0.934072	no
gene1284	VAR_RS0106690	NZ_AEZB01000056.1:14129-14707	WP_026028832.1	thymidine kinase	Wild type	ΔpbtA	OK	45.8521	80.8854	0.818891	1.31383	0.0399	0.156952	no
gene1285	VAR_RS0106695	NZ_AEZB01000056.1:14828-16603	WP_019282187.1	aspartate--tRNA ligase	Wild type	ΔpbtA	OK	368.047	388.333	0.0774019	0.113557	0.8237	0.916196	no
gene1286	VAR_RS19955	NZ_AEZB01000056.1:16880-17749	pseudo	hypothetical protein	Wild type	ΔpbtA	OK	9.33604	9.94419	0.0910437	0.112029	0.85295	0.930098	no
gene1287	VAR_RS0106705	NZ_AEZB01000056.1:17850-18593	WP_019282188.1	tRNA (uridine-5-oxyacetic acid methyl ester)(34) synthase TrmP	Wild type	ΔpbtA	OK	16.7242	17.4197	0.0587828	0.0738235	0.8982	0.952349	no
gene1288	VAR_RS0106710	NZ_AEZB01000056.1:18688-19659	WP_019282189.1	tRNA 5-methoxyuridine(34) synthase CmoB	Wild type	ΔpbtA	OK	5.9663	5.78079	-0.0455703	-0.0494319	0.933	0.969875	no
gene1289	VAR_RS0106715	NZ_AEZB01000056.1:19799-20551	WP_029388225.1	ATP-dependent Zn protease	Wild type	ΔpbtA	OK	39.3241	69.039	0.812	1.36381	0.0308	0.130542	no
gene1290	VAR_RS0106720	NZ_AEZB01000056.1:20566-22071	WP_019282190.1	gonadoliberin III	Wild type	ΔpbtA	OK	8.28853	9.56475	0.20661	0.261761	0.6351	0.81734	no
gene1291	VAR_RS0106725	NZ_AEZB01000056.1:22074-23051	WP_019282191.1	alpha-L-glutamate ligase-like protein	Wild type	ΔpbtA	OK	76.6253	99.2445	0.373166	0.606645	0.2786	0.520326	no
gene1292	mukB	NZ_AEZB01000056.1:23131-27588	WP_019282192.1	cell division protein MukB	Wild type	ΔpbtA	OK	98.1701	131.949	0.426627	0.545113	0.29925	0.544035	no
gene1293	VAR_RS0106735	NZ_AEZB01000056.1:27585-28316	WP_017044662.1	condensin subunit E	Wild type	ΔpbtA	OK	99.3883	139.706	0.491244	0.284231	0.6693	0.839705	no
gene1294	VAR_RS0106740	NZ_AEZB01000056.1:28297-29634	WP_019282193.1	chromosome partition protein MukF	Wild type	ΔpbtA	OK	62.2051	96.8003	0.637978	0.341221	0.5148	0.734816	no
gene1295	VAR_RS0106745	NZ_AEZB01000056.1:29637-30428	WP_017044660.1	S-adenosyl-L-methionine-dependent methyltransferase	Wild type	ΔpbtA	OK	153.549	164.118	0.0960361	0.165204	0.77665	0.890203	no
gene1296	VAR_RS0106750	NZ_AEZB01000056.1:30544-31341	WP_038148385.1	membrane protein	Wild type	ΔpbtA	OK	53.662	64.4228	0.263672	0.415903	0.4654	0.703341	no
gene1297	VAR_RS19960	NZ_AEZB01000056.1:31467-32181	pseudo	transcriptional regulator	Wild type	ΔpbtA	OK	623.387	328.568	-0.923937	-1.5693	0.00975	0.0571186	no
gene1298	VAR_RS19965	NZ_AEZB01000056.1:32469-33117	pseudo	molecular chaperone TorD	Wild type	ΔpbtA	OK	13.1832	9.91186	-0.411468	-0.525217	0.43265	0.674486	no
gene1299	VAR_RS0106765	NZ_AEZB01000056.1:33387-34394	WP_010319453.1	transcriptional regulator	Wild type	ΔpbtA	OK	101.373	85.9641	-0.237862	-0.392208	0.49745	0.721126	no
gene1300	VAR_RS0106770	NZ_AEZB01000056.1:34756-35343	WP_013857073.1	DNA transformation protein	Wild type	ΔpbtA	OK	859.222	259.895	-1.7251	-2.91168	5e-05	0.000945745	yes
gene1301	VAR_RS0106775	NZ_AEZB01000056.1:35492-36172	WP_029388226.1	dihydrolipoamide dehydrogenase	Wild type	ΔpbtA	OK	18.7565	34.2673	0.86944	1.18934	0.0508	0.183396	no
gene1303	VAR_RS0106785	NZ_AEZB01000056.1:36181-36491	pseudo	hypothetical protein	Wild type	ΔpbtA	OK	24.0172	13.6864	-0.811328	-0.72235	0.16785	0.383596	no
gene1302	VAR_RS19970	NZ_AEZB01000056.1:36488-37288	WP_019282196.1	2-succinyl-6-hydroxy-2_4-cyclohexadiene-1-carboxylate synthase	Wild type	ΔpbtA	OK	60.5132	51.6347	-0.22891	-0.31589	0.70975	0.857123	no
gene1304	VAR_RS0106790	NZ_AEZB01000056.1:37422-38876	WP_019282197.1	starch synthase	Wild type	ΔpbtA	OK	85.7826	37.0134	-1.21264	-1.89388	0.00065	0.00799792	yes
gene1305	glgC	NZ_AEZB01000056.1:38878-40095	WP_013857078.1	glucose-1-phosphate adenylyltransferase	Wild type	ΔpbtA	OK	353.064	52.2001	-2.75781	-4.25457	5e-05	0.000945745	yes
gene1306	VAR_RS19975	NZ_AEZB01000057.1:1-394	pseudo	hypothetical protein	Wild type	ΔpbtA	OK	131.241	92.757	-0.50069	-0.917101	0.24315	0.479026	no
gene1307	VAR_RS19980	NZ_AEZB01000057.1:882-1746	pseudo	hypothetical protein	Wild type	ΔpbtA	OK	2.70854	4.02632	0.571946	0.523467	0.34985	0.597822	no
gene1308	VAR_RS0106810	NZ_AEZB01000057.1:1906-2514	WP_019282198.1	ketohydroxyglutarate aldolase	Wild type	ΔpbtA	OK	46.2897	38.1764	-0.278012	-0.417872	0.4813	0.709873	no
gene1309	VAR_RS0106815	NZ_AEZB01000057.1:2541-3917	WP_029388227.1	permease	Wild type	ΔpbtA	OK	5.40254	6.04135	0.161233	0.173543	0.73355	0.868633	no
gene1310	idnK	NZ_AEZB01000057.1:4078-4611	WP_013856467.1	D-gluconate kinase	Wild type	ΔpbtA	OK	15.1532	9.70554	-0.64274	-0.625144	0.3419	0.590479	no
gene1311	VAR_RS0106825	NZ_AEZB01000057.1:4608-6419	WP_019282200.1	phosphogluconate dehydratase	Wild type	ΔpbtA	OK	1.22369	2.75614	1.17141	0.632714	0.1822	0.404656	no
gene1312	VAR_RS0106830	NZ_AEZB01000057.1:6490-7497	WP_026027817.1	transcriptional regulator	Wild type	ΔpbtA	OK	150.03	120.316	-0.318429	-0.504784	0.35955	0.607765	no
gene1313	VAR_RS0106835	NZ_AEZB01000058.1:34-387	WP_019282201.1	transposase	Wild type	ΔpbtA	NOTEST	1.49383	1.34928	-0.146823	0	1	1	no
gene1314	VAR_RS19985	NZ_AEZB01000058.1:432-704	WP_050934229.1	transposase	Wild type	ΔpbtA	NOTEST	0.406425	0.78202	0.944217	0	1	1	no
gene1315	VAR_RS21585	NZ_AEZB01000058.1:951-1844	WP_019282202.1	hypothetical protein	Wild type	ΔpbtA	OK	98.3901	311.12	1.66089	2.47722	5e-05	0.000945745	yes
gene1316	VAR_RS19995	NZ_AEZB01000058.1:1848-2120	WP_019282203.1	hypothetical protein	Wild type	ΔpbtA	OK	23.654	31.7064	0.422693	0.68741	0.46775	0.704055	no
gene1317	VAR_RS0106855	NZ_AEZB01000058.1:2422-3504	WP_043004380.1	hypothetical protein	Wild type	ΔpbtA	OK	28.5077	50.7646	0.832471	1.17372	0.04205	0.162004	no
gene1318	VAR_RS0106865	NZ_AEZB01000059.1:1-750	pseudo	diguanylate cyclase	Wild type	ΔpbtA	OK	143.28	61.9405	-1.20988	-2.04246	0.0013	0.013517	yes
gene1319	VAR_RS20000	NZ_AEZB01000059.1:755-2086	pseudo	histidine kinase	Wild type	ΔpbtA	OK	47.5526	49.5215	0.0585292	0.0933981	0.86195	0.93391	no
gene1320	VAR_RS0106875	NZ_AEZB01000059.1:2113-3420	WP_019282208.1	two-component sensor histidine kinase	Wild type	ΔpbtA	OK	54.6332	43.548	-0.327171	-0.546744	0.34385	0.590663	no
gene1321	VAR_RS0106880	NZ_AEZB01000059.1:3430-4011	WP_013867877.1	chemotaxis protein CheC	Wild type	ΔpbtA	OK	232.948	370.07	0.667791	1.08496	0.06835	0.219957	no
gene1322	VAR_RS0106885	NZ_AEZB01000059.1:4008-4373	WP_019282209.1	two-component system response regulator	Wild type	ΔpbtA	OK	67.17	56.4402	-0.251093	-0.106948	0.84055	0.922245	no
gene1323	VAR_RS0106890	NZ_AEZB01000059.1:4410-5585	WP_019282210.1	hypothetical protein	Wild type	ΔpbtA	OK	208.708	149.315	-0.48313	-0.784521	0.1763	0.395535	no
gene1324	VAR_RS0106895	NZ_AEZB01000059.1:5590-5895	WP_019282211.1	hypothetical protein	Wild type	ΔpbtA	OK	12.0766	28.9691	1.2623	1.95542	0.0377	0.150125	no
gene1325	VAR_RS0106900	NZ_AEZB01000059.1:6060-7034	WP_019282212.1	diguanylate cyclase response regulator	Wild type	ΔpbtA	OK	60.1857	146.676	1.28514	2.15939	0.00015	0.00242455	yes
gene1326	VAR_RS0106905	NZ_AEZB01000059.1:7173-7610	WP_017046416.1	hypothetical protein	Wild type	ΔpbtA	OK	975.645	1286.7	0.399242	0.682645	0.27755	0.519004	no
gene1329	modA	NZ_AEZB01000059.1:7728-8834	WP_029388229.1	molybdenum ABC transporter ATP-binding protein	Wild type	ΔpbtA	OK	104.934	106.26	0.0181227	0.0216305	0.96565	0.98581	no
gene1328	modB	NZ_AEZB01000059.1:8834-9524	pseudo	molybdenum ABC transporter permease	Wild type	ΔpbtA	OK	15.482	26.4983	0.775307	0.444273	0.4769	0.708605	no
gene1327	modC	NZ_AEZB01000059.1:9514-10287	WP_019282214.1	molybdate ABC transporter substrate-binding protein	Wild type	ΔpbtA	OK	22.5468	30.3024	0.426508	0.340995	0.5615	0.770627	no
gene1330	VAR_RS0106925	NZ_AEZB01000059.1:10289-11764	WP_017042366.1	cobyric acid synthase CobQ	Wild type	ΔpbtA	OK	83.7763	87.8864	0.0690973	0.107218	0.8313	0.919388	no
gene1331	VAR_RS0106930	NZ_AEZB01000059.1:11922-12293	WP_029388231.1	hypothetical protein	Wild type	ΔpbtA	OK	109.882	73.1003	-0.588001	-1.06883	0.1677	0.383499	no
gene1332	VAR_RS0106935	NZ_AEZB01000059.1:12430-12954	WP_017046411.1	hypothetical protein	Wild type	ΔpbtA	OK	87.4616	232.965	1.41339	2.57998	0.0001	0.00173463	yes
gene1333	VAR_RS0106940	NZ_AEZB01000059.1:13139-15049	WP_019282216.1	diguanylate cyclase	Wild type	ΔpbtA	OK	24.1259	10.4403	-1.20842	-1.72297	0.00295	0.0245098	yes
gene1334	glgC	NZ_AEZB01000059.1:15218-16432	WP_019282217.1	glucose-1-phosphate adenylyltransferase	Wild type	ΔpbtA	OK	33.2471	14.7454	-1.17297	-1.6608	0.00365	0.0287792	yes
gene1335	VAR_RS0106950	NZ_AEZB01000059.1:16545-19688	WP_019282218.1	chitinase	Wild type	ΔpbtA	OK	19.9859	48.1807	1.26948	1.79043	0.0004	0.00536755	yes
gene1336	VAR_RS0106955	NZ_AEZB01000059.1:20045-20926	WP_017047225.1	XRE family transcriptional regulator	Wild type	ΔpbtA	OK	206.887	57.0813	-1.85775	-3.08296	5e-05	0.000945745	yes
gene1337	VAR_RS0106960	NZ_AEZB01000059.1:21091-22239	WP_026029117.1	aldehyde reductase	Wild type	ΔpbtA	OK	136.433	113.313	-0.267891	-0.416807	0.43025	0.673279	no
gene1338	VAR_RS0106965	NZ_AEZB01000059.1:22424-23692	WP_019282219.1	two-component system response regulator	Wild type	ΔpbtA	OK	52.8828	46.8455	-0.174888	-0.17717	0.74765	0.875706	no
gene1339	VAR_RS0106970	NZ_AEZB01000059.1:23682-26030	WP_019282220.1	two-component sensor histidine kinase	Wild type	ΔpbtA	OK	31.667	18.6985	-0.760061	-0.742371	0.19475	0.42168	no
gene1340	VAR_RS0106975	NZ_AEZB01000059.1:26027-27379	WP_019282221.1	ABC transporter substrate-binding protein	Wild type	ΔpbtA	OK	19.602	10.8283	-0.856192	-0.461761	0.38775	0.633367	no
gene1341	VAR_RS0106980	NZ_AEZB01000059.1:27655-29034	WP_026028333.1	MFS transporter	Wild type	ΔpbtA	OK	6.42041	7.32934	0.191016	0.218547	0.68655	0.847993	no
gene1342	VAR_RS20010	NZ_AEZB01000059.1:29222-30686	pseudo	pyruvate kinase	Wild type	ΔpbtA	OK	6.37255	4.92788	-0.370902	-0.417829	0.4384	0.679874	no
gene1343	VAR_RS0106990	NZ_AEZB01000059.1:30830-33727	WP_043004388.1	TMAO reductase system sensor histidine kinase/response regulator TorS	Wild type	ΔpbtA	OK	38.4742	45.6809	0.247699	0.37306	0.4626	0.701423	no
gene1344	VAR_RS20015	NZ_AEZB01000059.1:33816-34818	pseudo	TMAO reductase	Wild type	ΔpbtA	OK	21.568	17.884	-0.270224	-0.368022	0.5048	0.728072	no
gene1345	VAR_RS0107000	NZ_AEZB01000059.1:34871-35326	WP_026027464.1	methylglyoxal synthase	Wild type	ΔpbtA	OK	57.2693	49.1609	-0.220251	-0.367138	0.5946	0.796584	no
gene1346	VAR_RS0107005	NZ_AEZB01000059.1:35430-37493	WP_029388232.1	DNA helicase IV	Wild type	ΔpbtA	OK	80.076	105.08	0.392045	0.595811	0.25135	0.489754	no
gene1347	VAR_RS20020	NZ_AEZB01000059.1:37676-39830	pseudo	hypothetical protein	Wild type	ΔpbtA	OK	10.9231	4.85684	-1.16929	-1.41847	0.0092	0.0549835	no
gene1348	VAR_RS0107015	NZ_AEZB01000059.1:39969-40193	WP_013867905.1	hypothetical protein	Wild type	ΔpbtA	OK	2060.94	3946.87	0.937406	2.74285	0.015	0.0777551	no
gene1349	VAR_RS0107020	NZ_AEZB01000059.1:40261-40560	WP_017047233.1	hypothetical protein	Wild type	ΔpbtA	OK	9067.93	10204.3	0.170332	0.356275	0.6897	0.849817	no
gene1350	VAR_RS20025	NZ_AEZB01000059.1:40648-41908	pseudo	3-hydroxy-3-methylglutaryl-CoA reductase	Wild type	ΔpbtA	OK	56.8223	73.806	0.37728	0.56328	0.2974	0.542892	no
gene1351	glpD	NZ_AEZB01000059.1:42095-43639	WP_019282224.1	glycerol-3-phosphate dehydrogenase	Wild type	ΔpbtA	OK	40.7066	43.759	0.104317	0.160727	0.7685	0.886117	no
gene1352	VAR_RS20030	NZ_AEZB01000059.1:43936-44448	WP_013867909.1	pilus protein PilZ	Wild type	ΔpbtA	OK	53.1907	77.0456	0.534539	0.817368	0.2278	0.457918	no
gene1353	VAR_RS20035	NZ_AEZB01000059.1:44466-47013	pseudo	ATPase	Wild type	ΔpbtA	OK	66.0442	54.5038	-0.277076	-0.428386	0.416	0.661286	no
gene1354	VAR_RS20040	NZ_AEZB01000059.1:47029-48131	pseudo	ABC transporter substrate-binding protein	Wild type	ΔpbtA	OK	174.092	101.669	-0.775969	-1.30278	0.02495	0.112307	no
gene1355	VAR_RS0107050	NZ_AEZB01000059.1:48356-49507	WP_019282226.1	conjugal transfer protein TraF	Wild type	ΔpbtA	OK	69.7765	47.9035	-0.542609	-0.851519	0.12515	0.321324	no
gene1356	VAR_RS0107055	NZ_AEZB01000059.1:49603-49926	WP_013867913.1	hypothetical protein	Wild type	ΔpbtA	OK	241.91	160.872	-0.588561	-1.29155	0.1059	0.287686	no
gene1357	VAR_RS0107060	NZ_AEZB01000059.1:49927-50580	WP_019282227.1	hypothetical protein	Wild type	ΔpbtA	OK	150.813	128.123	-0.235223	-0.408496	0.4967	0.720925	no
gene1358	VAR_RS20045	NZ_AEZB01000059.1:50638-50910	WP_017047239.1	hypothetical protein	Wild type	ΔpbtA	OK	86.5263	25.0427	-1.78875	-3.21766	0.0014	0.0141835	yes
gene1359	VAR_RS0107070	NZ_AEZB01000059.1:51032-51349	WP_010319897.1	hypothetical protein	Wild type	ΔpbtA	OK	763.699	478.96	-0.6731	-1.66772	0.06495	0.213821	no
gene1360	VAR_RS20050	NZ_AEZB01000059.1:51656-51940	WP_050934231.1	hypothetical protein	Wild type	ΔpbtA	OK	48.926	42.7224	-0.195609	-0.34237	0.6951	0.851572	no
gene1361	glpK	NZ_AEZB01000059.1:52059-53579	WP_026027462.1	glycerol kinase	Wild type	ΔpbtA	OK	77.4174	128.185	0.727501	0.975388	0.05495	0.192442	no
gene1362	VAR_RS20055	NZ_AEZB01000059.1:53632-54485	pseudo	glycerol uptake facilitator GlpF	Wild type	ΔpbtA	OK	67.1255	87.444	0.381499	0.497049	0.3526	0.600011	no
gene1365	glpC	NZ_AEZB01000059.1:55015-56664	WP_019282229.1	sn-glycerol-3-phosphate dehydrogenase subunit A	Wild type	ΔpbtA	OK	5.95786	6.91545	0.215028	0.121729	0.8124	0.907031	no
gene1363	VAR_RS0107090	NZ_AEZB01000059.1:56661-57974	WP_019282230.1	anaerobic glycerol-3-phosphate dehydrogenase subunit B	Wild type	ΔpbtA	OK	14.8018	16.9503	0.195538	0.223643	0.6781	0.84508	no
gene1364	VAR_RS0107095	NZ_AEZB01000059.1:57971-59197	WP_013867920.1	sn-glycerol-3-phosphate dehydrogenase subunit C	Wild type	ΔpbtA	OK	5.76438	7.37227	0.354944	0.238506	0.6806	0.846525	no
gene1366	VAR_RS0107105	NZ_AEZB01000059.1:59287-60378	WP_026027878.1	3-oxoacyl-ACP synthase	Wild type	ΔpbtA	OK	50.9268	54.8879	0.108062	0.169222	0.75685	0.881257	no
gene1367	VAR_RS0107115	NZ_AEZB01000059.1:61281-63557	WP_050934232.1	preprotein translocase subunit SecA	Wild type	ΔpbtA	OK	112.588	203.373	0.853078	1.24137	0.02765	0.120939	no
gene1368	VAR_RS0107120	NZ_AEZB01000060.1:162-482	WP_019282232.1	hypothetical protein	Wild type	ΔpbtA	OK	11.3098	10.9043	-0.0526766	-0.0677276	0.942	0.974977	no
gene1369	VAR_RS0107125	NZ_AEZB01000060.1:583-1557	WP_019282233.1	hypothetical protein	Wild type	ΔpbtA	OK	66.9631	162.733	1.28107	2.14804	0.0007	0.00849556	yes
gene1370	VAR_RS0107130	NZ_AEZB01000060.1:1566-1778	WP_019282234.1	hypothetical protein	Wild type	ΔpbtA	OK	116.616	118.803	0.0267986	0.064964	0.95425	0.979285	no
gene1371	VAR_RS0107135	NZ_AEZB01000060.1:1953-3935	WP_019282235.1	hypothetical protein	Wild type	ΔpbtA	OK	82.1991	209.974	1.35302	2.10544	0.0003	0.00423333	yes
gene1372	VAR_RS0107140	NZ_AEZB01000060.1:3947-4456	WP_019282236.1	hypothetical protein	Wild type	ΔpbtA	OK	43.1168	80.2565	0.896369	1.44626	0.04055	0.158109	no
gene1373	VAR_RS0107150	NZ_AEZB01000060.1:5020-5418	WP_019282237.1	hypothetical protein	Wild type	ΔpbtA	OK	92.4317	156.716	0.761692	1.36669	0.0676	0.218731	no
gene1374	VAR_RS0107155	NZ_AEZB01000060.1:5561-6214	WP_019282238.1	resolvase	Wild type	ΔpbtA	OK	171.314	137.517	-0.317034	-0.54718	0.37965	0.625843	no
gene1375	VAR_RS0107160	NZ_AEZB01000060.1:6253-6717	WP_019282239.1	peroxiredoxin	Wild type	ΔpbtA	OK	416.198	212.813	-0.967685	-1.83498	0.00925	0.055005	no
gene1376	VAR_RS0107165	NZ_AEZB01000060.1:6886-7371	WP_029388233.1	bacterioferritin comigratory protein	Wild type	ΔpbtA	OK	82.0232	59.5175	-0.462717	-0.890561	0.23135	0.4628	no
gene1377	VAR_RS20060	NZ_AEZB01000060.1:7390-9580	pseudo	integrase	Wild type	ΔpbtA	OK	137.283	67.1817	-1.03101	-1.63324	0.0019	0.0178269	yes
gene1378	VAR_RS0107175	NZ_AEZB01000060.1:9592-11940	WP_019282241.1	hypothetical protein	Wild type	ΔpbtA	OK	125.358	198.28	0.661482	0.943702	0.08795	0.258551	no
gene1379	VAR_RS0107180	NZ_AEZB01000060.1:11940-13026	WP_019282242.1	hypothetical protein	Wild type	ΔpbtA	OK	18.8464	10.8176	-0.800905	-0.186953	0.70365	0.853695	no
gene1380	VAR_RS0107190	NZ_AEZB01000061.1:200-1156	WP_043004399.1	ferrochelatase	Wild type	ΔpbtA	OK	69.2394	44.2673	-0.645351	-0.994715	0.0659	0.215283	no
gene1381	VAR_RS0107195	NZ_AEZB01000061.1:1281-1925	WP_013857306.1	adenylate kinase	Wild type	ΔpbtA	OK	322.447	277.096	-0.218675	-0.365511	0.54525	0.758868	no
gene1382	VAR_RS0107200	NZ_AEZB01000061.1:2244-4151	WP_019282244.1	molecular chaperone HtpG	Wild type	ΔpbtA	OK	1556.75	1761.86	0.178558	0.220108	0.6825	0.847056	no
gene1383	VAR_RS20065	NZ_AEZB01000061.1:4409-5276	pseudo	transcriptional regulator	Wild type	ΔpbtA	OK	118.063	149.388	0.339511	0.589555	0.3278	0.573368	no
gene1384	VAR_RS0107215	NZ_AEZB01000061.1:5287-5802	WP_026027495.1	membrane protein	Wild type	ΔpbtA	OK	137.544	171.265	0.316338	0.557403	0.402	0.648011	no
gene1385	VAR_RS0107220	NZ_AEZB01000061.1:5887-6165	WP_017045494.1	hypothetical protein	Wild type	ΔpbtA	OK	251.766	160.898	-0.645932	-1.4781	0.0802	0.243337	no
gene1386	VAR_RS0107225	NZ_AEZB01000061.1:6183-6740	WP_029388234.1	phosphodiesterase	Wild type	ΔpbtA	OK	46.3711	52.9377	0.191072	0.308697	0.63	0.814647	no
gene1387	VAR_RS20070	NZ_AEZB01000061.1:6969-7884	pseudo	epimerase	Wild type	ΔpbtA	OK	172.875	100.548	-0.781852	-1.2722	0.0202	0.0973322	no
gene1388	VAR_RS20075	NZ_AEZB01000061.1:8284-9139	pseudo	hypothetical protein	Wild type	ΔpbtA	OK	125.846	137.383	0.126547	0.213851	0.72275	0.863318	no
gene1389	VAR_RS0107240	NZ_AEZB01000061.1:9448-10371	WP_013857314.1	paraslipin	Wild type	ΔpbtA	OK	265.717	294.518	0.148466	0.259652	0.65675	0.831545	no
gene1390	VAR_RS0107245	NZ_AEZB01000061.1:10379-10846	WP_013857315.1	hypothetical protein	Wild type	ΔpbtA	OK	292.524	260.68	-0.166276	-0.320554	0.621	0.809485	no
gene1391	VAR_RS0107250	NZ_AEZB01000061.1:10969-11388	WP_019282246.1	Cu(I)-responsive transcriptional regulator	Wild type	ΔpbtA	OK	50.1963	27.1526	-0.886492	-1.4096	0.062	0.209176	no
gene1392	VAR_RS0107255	NZ_AEZB01000062.1:1-237	WP_019282247.1	hypothetical protein	Wild type	ΔpbtA	OK	11.2816	15.7861	0.484681	0.657863	0.5049	0.728072	no
gene1393	VAR_RS0107260	NZ_AEZB01000062.1:324-1776	WP_019282248.1	transposase	Wild type	ΔpbtA	OK	115.65	276.25	1.2562	1.86409	0.00075	0.0089798	yes
gene1394	VAR_RS0107265	NZ_AEZB01000063.1:87-1382	WP_019282249.1	phosphoribosylamine--glycine ligase	Wild type	ΔpbtA	OK	22.6943	37.002	0.705276	0.91252	0.07205	0.227136	no
gene1395	VAR_RS0107270	NZ_AEZB01000063.1:1502-2191	WP_019282250.1	peptidyl-prolyl cis-trans isomerase	Wild type	ΔpbtA	OK	140.21	199.705	0.510278	0.90908	0.13755	0.342047	no
gene1396	VAR_RS0107275	NZ_AEZB01000063.1:2234-2506	WP_010320328.1	transcriptional regulator	Wild type	ΔpbtA	OK	100.029	77.2317	-0.373148	-0.763813	0.396	0.641489	no
gene1397	VAR_RS0107280	NZ_AEZB01000063.1:2855-3910	WP_017048893.1	hemolysin	Wild type	ΔpbtA	OK	162.422	116.426	-0.480338	-0.763442	0.17195	0.39057	no
gene1398	VAR_RS0107285	NZ_AEZB01000063.1:4100-5059	WP_029388235.1	LPS biosynthesis protein	Wild type	ΔpbtA	OK	51.1726	143.066	1.48323	2.3932	5e-05	0.000945745	yes
gene1399	VAR_RS0107290	NZ_AEZB01000063.1:5121-7757	WP_019282252.1	hypothetical protein	Wild type	ΔpbtA	OK	78.5609	162.256	1.04639	1.51178	0.0052	0.0369086	yes
gene1400	VAR_RS0107295	NZ_AEZB01000063.1:7809-9047	WP_019282253.1	hypothetical protein	Wild type	ΔpbtA	OK	184.345	312.392	0.760951	1.12383	0.0414	0.160894	no
gene1401	VAR_RS0107300	NZ_AEZB01000063.1:9338-9562	WP_017048458.1	hypothetical protein	Wild type	ΔpbtA	OK	6981.86	12795.7	0.873978	2.46674	0.0225	0.104725	no
gene1402	VAR_RS0107305	NZ_AEZB01000063.1:9654-10334	WP_019282254.1	hypothetical protein	Wild type	ΔpbtA	OK	10.4409	15.9783	0.613869	0.793695	0.2275	0.457832	no
gene1403	VAR_RS0107310	NZ_AEZB01000063.1:10378-11130	WP_019282255.1	hypothetical protein	Wild type	ΔpbtA	OK	5.01193	8.58142	0.775851	0.301429	0.6716	0.84134	no
gene1404	VAR_RS0107315	NZ_AEZB01000063.1:11127-13352	WP_019282256.1	WbfB protein	Wild type	ΔpbtA	OK	21.3034	56.4616	1.40619	1.86164	0.0003	0.00423333	yes
gene1405	VAR_RS0107320	NZ_AEZB01000063.1:13504-13812	WP_019282257.1	hypothetical protein	Wild type	ΔpbtA	OK	2.15325	1.28913	-0.740115	-0.581901	0.5041	0.727508	no
gene1406	VAR_RS0107325	NZ_AEZB01000063.1:13910-14497	WP_026028258.1	hypothetical protein	Wild type	ΔpbtA	OK	251.752	255.94	0.0238005	0.0422078	0.94655	0.975582	no
gene1407	VAR_RS0107330	NZ_AEZB01000063.1:14569-15495	WP_019282258.1	2-ketoacid reductase	Wild type	ΔpbtA	OK	14.199	24.7855	0.80371	1.11152	0.0601	0.204513	no
gene1408	VAR_RS0107335	NZ_AEZB01000063.1:15664-16899	WP_017045418.1	miniconductance mechanosensitive channel	Wild type	ΔpbtA	OK	25.1353	29.3314	0.222733	0.331355	0.5412	0.755023	no
gene1409	VAR_RS0107340	NZ_AEZB01000063.1:16966-18855	WP_019282259.1	chemotaxis protein	Wild type	ΔpbtA	OK	399.036	798.685	1.00111	1.45185	0.0056	0.0385922	yes
gene1410	VAR_RS20080	NZ_AEZB01000063.1:19083-19910	pseudo	metallo-beta-lactamase	Wild type	ΔpbtA	OK	2.98893	5.8307	0.964039	0.919111	0.1046	0.285901	no
gene1411	VAR_RS0107350	NZ_AEZB01000064.1:1-1174	pseudo	hypothetical protein	Wild type	ΔpbtA	OK	32.8393	69.4827	1.08123	1.46281	0.0102	0.05917	no
gene1412	VAR_RS20085	NZ_AEZB01000064.1:1162-1617	WP_019282262.1	hypothetical protein	Wild type	ΔpbtA	OK	5.34892	25.4734	2.25167	0.625518	0.2014	0.429879	no
gene1413	VAR_RS0107365	NZ_AEZB01000064.1:2266-2691	WP_019282264.1	hypothetical protein	Wild type	ΔpbtA	OK	22.4005	43.7492	0.965728	1.45099	0.04885	0.180195	no
gene1414	VAR_RS0107370	NZ_AEZB01000064.1:2917-3291	WP_019282265.1	hypothetical protein	Wild type	ΔpbtA	OK	29.9017	75.1082	1.32874	2.25229	0.0073	0.0467726	yes
gene1415	VAR_RS0107375	NZ_AEZB01000064.1:3523-3858	WP_019282266.1	transcriptional regulator	Wild type	ΔpbtA	OK	31.4818	39.0441	0.310589	0.236356	0.77665	0.890203	no
gene1416	VAR_RS0107380	NZ_AEZB01000064.1:3851-5257	WP_019282267.1	hypothetical protein	Wild type	ΔpbtA	OK	20.976	63.4725	1.59739	2.02725	0.00015	0.00242455	yes
gene1417	VAR_RS20090	NZ_AEZB01000064.1:5780-9299	pseudo	DNA helicase	Wild type	ΔpbtA	OK	17.5275	35.3745	1.01309	1.48266	0.005	0.0359919	yes
gene1418	VAR_RS20095	NZ_AEZB01000065.1:1-1063	pseudo	toxin	Wild type	ΔpbtA	OK	1.64701	2.70955	0.718206	0.616494	0.28885	0.533031	no
gene1419	VAR_RS0107395	NZ_AEZB01000065.1:1265-1453	WP_013867780.1	hypothetical protein	Wild type	ΔpbtA	NOTEST	0	0	0	0	1	1	no
gene1420	VAR_RS0107400	NZ_AEZB01000065.1:1731-1973	WP_019282269.1	hypothetical protein	Wild type	ΔpbtA	OK	313.212	445.606	0.508628	1.51637	0.172	0.39057	no
gene1421	VAR_RS0107405	NZ_AEZB01000065.1:2052-2342	WP_019282270.1	hypothetical protein	Wild type	ΔpbtA	OK	71.0539	76.5241	0.106999	0.197218	0.82675	0.917404	no
gene1422	VAR_RS0107410	NZ_AEZB01000065.1:2575-2916	WP_019282271.1	hypothetical protein	Wild type	ΔpbtA	OK	7.9901	4.88526	-0.709778	-0.795719	0.35285	0.600064	no
gene1423	VAR_RS0107415	NZ_AEZB01000065.1:3175-4602	WP_026027333.1	cytochrome c oxidase_ cbb3-type subunit I	Wild type	ΔpbtA	OK	42.8361	42.3139	-0.0176947	-0.024979	0.96005	0.983277	no
gene1424	VAR_RS0107420	NZ_AEZB01000065.1:4615-5229	WP_013856896.1	peptidase S41	Wild type	ΔpbtA	OK	281.904	163.72	-0.783974	-1.45742	0.02115	0.0998797	no
gene1425	VAR_RS0107425	NZ_AEZB01000065.1:5239-5415	WP_010320252.1	cytochrome-c oxidase	Wild type	ΔpbtA	OK	344.874	86.324	-1.99824	-1.72763	0.3264	0.572327	no
gene1426	VAR_RS0107430	NZ_AEZB01000065.1:5412-6389	WP_013856895.1	cytochrome CBB3	Wild type	ΔpbtA	OK	291.709	194.168	-0.587222	-0.789882	0.0992	0.275375	no
gene1427	VAR_RS0107435	NZ_AEZB01000065.1:6476-6955	WP_017042885.1	hypothetical protein	Wild type	ΔpbtA	OK	197.987	73.2768	-1.43398	-2.55104	0.00015	0.00242455	yes
gene1428	VAR_RS0107440	NZ_AEZB01000065.1:6959-9331	WP_019282272.1	ATPase P	Wild type	ΔpbtA	OK	27.104	25.7611	-0.0733109	-0.111445	0.8346	0.919898	no
gene1429	VAR_RS0107445	NZ_AEZB01000065.1:9332-9502	WP_013856892.1	cytochrome oxidase maturation protein Cbb3	Wild type	ΔpbtA	OK	327.552	220.906	-0.568291	-1.84433	0.35085	0.599242	no
gene1430	VAR_RS0107450	NZ_AEZB01000065.1:9499-10179	WP_019282273.1	cytochrome biogenesis protein	Wild type	ΔpbtA	OK	13.5642	27.9163	1.0413	0.728801	0.1366	0.340172	no
gene1431	VAR_RS0107455	NZ_AEZB01000065.1:10268-11020	WP_010320258.1	fumarate/nitrate reduction transcriptional regulator	Wild type	ΔpbtA	OK	783.079	633.177	-0.30655	-0.492429	0.40175	0.647902	no
gene1432	VAR_RS0107460	NZ_AEZB01000065.1:11148-12095	WP_019282274.1	universal stress protein E	Wild type	ΔpbtA	OK	512.638	286.303	-0.840396	-1.37071	0.01555	0.0796769	no
gene1433	VAR_RS0107465	NZ_AEZB01000066.1:198-614	WP_017043475.1	lactoylglutathione lyase	Wild type	ΔpbtA	OK	51.0126	86.8091	0.766993	1.18189	0.06375	0.212063	no
gene1434	VAR_RS0107470	NZ_AEZB01000066.1:722-1603	WP_010318471.1	sodium-type flagellar protein MotY	Wild type	ΔpbtA	OK	24.3248	36.311	0.577979	0.854615	0.14335	0.350586	no
gene1435	VAR_RS0107475	NZ_AEZB01000066.1:1806-2465	WP_010318472.1	ribonuclease T	Wild type	ΔpbtA	OK	45.5885	81.7355	0.842294	1.44184	0.0261	0.115725	no
gene1436	VAR_RS0107480	NZ_AEZB01000066.1:2487-3812	WP_017048031.1	sodium:proton antiporter	Wild type	ΔpbtA	OK	5.99652	9.05385	0.594406	0.697883	0.2007	0.429158	no
gene1437	VAR_RS0107485	NZ_AEZB01000066.1:3895-5409	WP_013857289.1	amidophosphoribosyltransferase	Wild type	ΔpbtA	OK	61.5251	58.1885	-0.0804393	-0.123451	0.81365	0.907672	no
gene1438	VAR_RS0107490	NZ_AEZB01000066.1:5443-5934	WP_019282275.1	bacteriocin production protein	Wild type	ΔpbtA	OK	390.537	300.822	-0.376548	-0.780428	0.261	0.499793	no
gene1439	VAR_RS0107495	NZ_AEZB01000066.1:5997-6542	WP_013857291.1	cell division protein DedD	Wild type	ΔpbtA	OK	185.379	175.389	-0.0799177	-0.138371	0.83135	0.919388	no
gene1440	VAR_RS0107500	NZ_AEZB01000066.1:6543-7808	WP_019282276.1	bifunctional folylpolyglutamate synthase/dihydrofolate synthase	Wild type	ΔpbtA	OK	12.6029	19.115	0.600951	0.81988	0.1382	0.343424	no
gene1441	VAR_RS0107505	NZ_AEZB01000066.1:7853-8779	WP_013857293.1	acetyl-CoA carboxylase subunit beta	Wild type	ΔpbtA	OK	359.248	223.248	-0.686329	-1.14391	0.04155	0.161125	no
gene1442	truA	NZ_AEZB01000066.1:8955-9749	WP_026027499.1	tRNA pseudouridine(38-40) synthase	Wild type	ΔpbtA	OK	36.9684	33.1249	-0.158376	-0.238529	0.67825	0.84508	no
gene1443	VAR_RS0107515	NZ_AEZB01000066.1:9920-13861	WP_019282277.1	hypothetical protein	Wild type	ΔpbtA	OK	309.365	263.47	-0.231672	-0.336426	0.51775	0.737332	no
gene1444	VAR_RS0107520	NZ_AEZB01000066.1:14088-15758	WP_019282278.1	glutamine--tRNA ligase	Wild type	ΔpbtA	OK	229.023	252.473	0.140636	0.221781	0.6836	0.847056	no
gene1445	VAR_RS0107525	NZ_AEZB01000066.1:16087-17574	WP_013857296.1	PTS glucose transporter subunit IIBC	Wild type	ΔpbtA	OK	88.1984	286.912	1.70178	2.23824	5e-05	0.000945745	yes
gene1446	nagA	NZ_AEZB01000066.1:18063-19199	WP_026028127.1	N-acetylglucosamine-6-phosphate deacetylase	Wild type	ΔpbtA	OK	562.446	504.041	-0.158173	-0.241386	0.6589	0.832175	no
gene1447	VAR_RS0107535	NZ_AEZB01000066.1:19202-20416	WP_026028126.1	transcriptional regulator	Wild type	ΔpbtA	OK	175.08	107.282	-0.706613	-1.17454	0.03755	0.149863	no
gene1448	VAR_RS0107540	NZ_AEZB01000066.1:20516-22102	WP_019282279.1	potassium transporter Kef	Wild type	ΔpbtA	OK	24.2611	23.3196	-0.0571015	-0.0841484	0.87405	0.940715	no
gene1449	asnB	NZ_AEZB01000066.1:22375-24039	WP_017045499.1	asparagine synthase B	Wild type	ΔpbtA	OK	1456.26	2781.12	0.933398	1.22282	0.02505	0.112472	no
gene1450	VAR_RS0107550	NZ_AEZB01000067.1:53-1048	WP_010317219.1	type I glyceraldehyde-3-phosphate dehydrogenase	Wild type	ΔpbtA	OK	2262.17	2237.35	-0.0159158	-0.0227867	0.96735	0.985926	no
gene1451	VAR_RS0107555	NZ_AEZB01000067.1:1386-1790	WP_019282280.1	peptide-methionine (R)-S-oxide reductase	Wild type	ΔpbtA	OK	317.084	160.313	-0.98397	-1.96256	0.0055	0.038274	yes
gene1452	VAR_RS0107560	NZ_AEZB01000067.1:1838-2662	WP_013857227.1	hypothetical protein	Wild type	ΔpbtA	OK	408.096	173.247	-1.23608	-2.07486	0.00055	0.00701004	yes
gene1453	VAR_RS0107565	NZ_AEZB01000067.1:2764-3048	WP_019282281.1	transcriptional regulator	Wild type	ΔpbtA	OK	223.168	64.6398	-1.78763	-3.77436	5e-05	0.000945745	yes
gene1454	ansA	NZ_AEZB01000067.1:3141-4154	WP_017044568.1	L-asparaginase 1	Wild type	ΔpbtA	OK	27.8894	39.2107	0.491527	0.728884	0.206	0.433815	no
gene1455	VAR_RS20100	NZ_AEZB01000067.1:4275-6124	pseudo	protease 4	Wild type	ΔpbtA	OK	92.073	140.966	0.614493	0.907935	0.07815	0.239723	no
gene1456	fadH	NZ_AEZB01000067.1:6337-8340	WP_019282282.1	2_4-dienoyl-CoA reductase	Wild type	ΔpbtA	OK	74.964	139.085	0.891698	1.3494	0.0093	0.05521	no
gene1457	VAR_RS0107590	NZ_AEZB01000068.1:111-728	WP_013867846.1	membrane protein	Wild type	ΔpbtA	OK	65.2719	0.122222	-9.06082	-4.66973	0.1321	0.332212	no
gene1458	VAR_RS0107595	NZ_AEZB01000068.1:883-1509	WP_019282283.1	hypothetical protein	Wild type	ΔpbtA	OK	318.856	0.407311	-9.61256	-6.71801	0.00815	0.0504024	no
gene1459	VAR_RS0107600	NZ_AEZB01000068.1:1529-2002	WP_017046439.1	peptidyl-prolyl cis-trans isomerase	Wild type	ΔpbtA	OK	16.3319	0	-inf	-nan	5e-05	0.000945745	yes
gene1460	VAR_RS0107605	NZ_AEZB01000068.1:2030-2635	WP_013867849.1	carotenoid dehydrogenase	Wild type	ΔpbtA	OK	118.692	0.185098	-9.32473	-4.1799	0.0919	0.265688	no
gene1461	VAR_RS0107610	NZ_AEZB01000069.1:61-963	WP_019282284.1	LysR family transcriptional regulator	Wild type	ΔpbtA	OK	387.919	493.217	0.346467	0.550291	0.3273	0.572775	no
gene1462	VAR_RS0107615	NZ_AEZB01000069.1:1107-3062	WP_017047513.1	ligand-gated channel protein	Wild type	ΔpbtA	OK	2629.25	3718.51	0.500072	0.585445	0.248	0.485987	no
gene1463	gapA	NZ_AEZB01000069.1:3262-4287	WP_026027970.1	erythrose-4-phosphate dehydrogenase	Wild type	ΔpbtA	OK	171.156	115.126	-0.572099	-0.966507	0.0912	0.264525	no
gene1464	VAR_RS0107625	NZ_AEZB01000069.1:4436-5599	WP_026027969.1	phosphoglycerate kinase	Wild type	ΔpbtA	OK	1276.46	1418.45	0.152159	0.197236	0.68935	0.849681	no
gene1465	VAR_RS0107630	NZ_AEZB01000069.1:5753-6829	WP_013857804.1	class II fructose-bisphosphate aldolase	Wild type	ΔpbtA	OK	750.647	967.113	0.36555	0.546269	0.3107	0.555625	no
gene1466	VAR_RS0107635	NZ_AEZB01000069.1:7063-7986	WP_019282285.1	mechanosensitive ion channel protein	Wild type	ΔpbtA	OK	465.738	784.198	0.751698	1.23886	0.03645	0.146459	no
gene1467	VAR_RS0107640	NZ_AEZB01000069.1:8061-8693	WP_017047512.1	amino acid transporter	Wild type	ΔpbtA	OK	55.9554	25.8182	-1.11589	-1.65111	0.0088	0.0534007	no
gene1468	VAR_RS20105	NZ_AEZB01000069.1:8816-9713	pseudo	chromosome replication initiation inhibitor protein	Wild type	ΔpbtA	OK	33.74	47.3517	0.488958	0.745119	0.196	0.423179	no
gene1469	VAR_RS0107650	NZ_AEZB01000069.1:9816-10508	WP_038169970.1	oxidative stress defense protein	Wild type	ΔpbtA	OK	642.105	870.515	0.439061	0.751316	0.20685	0.434727	no
gene1470	VAR_RS0107655	NZ_AEZB01000069.1:10674-12539	WP_019282286.1	diguanylate cyclase	Wild type	ΔpbtA	OK	95.4326	113.97	0.256105	0.372927	0.5026	0.726227	no
gene1471	VAR_RS20110	NZ_AEZB01000070.1:1-366	pseudo	transketolase	Wild type	ΔpbtA	OK	120.463	96.8656	-0.31453	-0.560326	0.42825	0.671828	no
gene1472	VAR_RS0107665	NZ_AEZB01000070.1:695-1849	WP_010320654.1	methionine adenosyltransferase	Wild type	ΔpbtA	OK	105.301	88.8156	-0.24564	-0.368743	0.4914	0.717618	no
gene1473	VAR_RS0107670	NZ_AEZB01000070.1:1917-2417	WP_019282289.1	SprT family protein	Wild type	ΔpbtA	OK	2.5574	4.27752	0.742095	0.66574	0.32885	0.574357	no
gene1474	VAR_RS0107675	NZ_AEZB01000070.1:2554-3258	WP_010320652.1	endonuclease	Wild type	ΔpbtA	OK	61.1879	73.1824	0.258252	0.417488	0.4795	0.709279	no
gene1475	VAR_RS0107680	NZ_AEZB01000070.1:3367-4098	WP_019282290.1	16S rRNA (uracil(1498)-N(3))-methyltransferase	Wild type	ΔpbtA	OK	55.7765	77.3892	0.472474	0.743934	0.19725	0.424846	no
gene1476	VAR_RS0107685	NZ_AEZB01000070.1:4112-5065	WP_043004432.1	glutathione synthase	Wild type	ΔpbtA	OK	387.82	307.313	-0.335676	-0.535169	0.32275	0.567887	no
gene1477	VAR_RS0107690	NZ_AEZB01000070.1:5112-5675	WP_017045507.1	hypothetical protein	Wild type	ΔpbtA	OK	93.5223	67.3241	-0.474188	-0.772901	0.21465	0.442747	no
gene1478	VAR_RS0107695	NZ_AEZB01000070.1:5758-6186	WP_019282292.1	crossover junction endodeoxyribonuclease RuvA	Wild type	ΔpbtA	OK	66.5422	38.7771	-0.779063	-1.16847	0.0992	0.275375	no
gene1479	VAR_RS20115	NZ_AEZB01000070.1:6285-7392	pseudo	twitching motility protein PilT	Wild type	ΔpbtA	OK	94.4486	62.6889	-0.591318	-0.940963	0.0876	0.258083	no
gene1480	VAR_RS0107705	NZ_AEZB01000070.1:7403-8440	WP_010320646.1	twitching motility protein PilT	Wild type	ΔpbtA	OK	37.0233	40.0572	0.113629	0.172125	0.75305	0.87908	no
gene1481	VAR_RS0107710	NZ_AEZB01000070.1:8466-9167	WP_019282293.1	YggS family pyridoxal phosphate enzyme	Wild type	ΔpbtA	OK	111.336	110.586	-0.00975189	-0.0173021	0.9789	0.992012	no
gene1482	VAR_RS0107715	NZ_AEZB01000070.1:9229-10047	WP_029388237.1	pyrroline-5-carboxylate reductase	Wild type	ΔpbtA	OK	55.7819	51.6686	-0.110509	-0.159156	0.76805	0.885886	no
gene1483	VAR_RS20120	NZ_AEZB01000070.1:10118-10672	pseudo	hypothetical protein	Wild type	ΔpbtA	OK	103.719	196.026	0.918358	1.49294	0.01075	0.0609681	no
gene1484	VAR_RS20125	NZ_AEZB01000070.1:10676-10967	pseudo	hypothetical protein	Wild type	ΔpbtA	OK	78.7902	97.0566	0.300811	0.575452	0.48295	0.711421	no
gene1485	VAR_RS0107730	NZ_AEZB01000070.1:11010-11441	WP_013857823.1	hypothetical protein	Wild type	ΔpbtA	OK	208.283	298.048	0.517001	1.14855	0.1412	0.34772	no
gene1486	VAR_RS0107735	NZ_AEZB01000070.1:11454-12053	WP_017042394.1	non-canonical purine NTP pyrophosphatase_ RdgB/HAM1 family	Wild type	ΔpbtA	OK	234.223	299.555	0.354938	0.578031	0.3383	0.586515	no
gene1487	VAR_RS0107740	NZ_AEZB01000070.1:12053-13210	WP_019282295.1	YggW family oxidoreductase	Wild type	ΔpbtA	OK	15.4983	10.5644	-0.552904	-0.207783	0.64925	0.826827	no
gene1488	VAR_RS0107745	NZ_AEZB01000070.1:13292-14212	WP_026028230.1	glutaminase	Wild type	ΔpbtA	OK	30.1936	29.4521	-0.035874	-0.0533483	0.92775	0.967756	no
gene1489	trmB	NZ_AEZB01000070.1:14356-15075	WP_026027213.1	tRNA (guanine(46)-N(7))-methyltransferase	Wild type	ΔpbtA	OK	135.598	108.645	-0.319707	-0.558152	0.3517	0.600011	no
gene1490	VAR_RS20130	NZ_AEZB01000070.1:15251-16308	pseudo	adenine glycosylase	Wild type	ΔpbtA	OK	11.7118	9.58198	-0.289572	-0.356425	0.52245	0.740762	no
gene1491	VAR_RS0107760	NZ_AEZB01000070.1:16330-16602	WP_010320634.1	Fe(2+)-trafficking protein	Wild type	ΔpbtA	OK	108.441	56.8194	-0.93246	-1.86683	0.0422	0.162055	no
gene1492	VAR_RS0107765	NZ_AEZB01000070.1:16681-17811	WP_013857830.1	lytic murein transglycosylase	Wild type	ΔpbtA	OK	90.0576	81.7645	-0.139374	-0.230226	0.68135	0.847051	no
gene1502	VAR_RS0107815	NZ_AEZB01000070.1:19340-20194	WP_019282296.1	molecular chaperone DjlA	Wild type	ΔpbtA	OK	108.299	134.538	0.312996	0.557914	0.3578	0.606163	no
gene1503	VAR_RS0107820	NZ_AEZB01000070.1:20344-22713	WP_029388238.1	LPS assembly protein LptD	Wild type	ΔpbtA	OK	115.919	121.634	0.0694198	0.106126	0.8385	0.921133	no
gene1504	VAR_RS0107825	NZ_AEZB01000070.1:22770-24065	WP_019282297.1	peptidyl-prolyl cis-trans isomerase	Wild type	ΔpbtA	OK	43.4009	53.266	0.29549	0.230493	0.67905	0.84578	no
gene1505	VAR_RS0107830	NZ_AEZB01000070.1:24055-25047	WP_017043800.1	4-hydroxythreonine-4-phosphate dehydrogenase PdxA	Wild type	ΔpbtA	OK	176.268	181.622	0.0431684	0.0527712	0.9155	0.961748	no
gene1506	VAR_RS0107835	NZ_AEZB01000070.1:25061-25867	WP_013857835.1	16S rRNA (adenine(1518)-N(6)/adenine(1519)-N(6))-dimethyltransferase	Wild type	ΔpbtA	OK	12.3183	13.9165	0.175995	0.215005	0.72185	0.863113	no
gene1507	VAR_RS0107840	NZ_AEZB01000070.1:25928-26308	WP_013857836.1	Co2+/Mg2+ efflux protein ApaG	Wild type	ΔpbtA	OK	42.8544	58.1575	0.440524	0.674624	0.29845	0.543971	no
gene1508	VAR_RS0107845	NZ_AEZB01000070.1:26320-27135	WP_017045399.1	bis(5'-nucleosyl)-tetraphosphatase (symmetrical)	Wild type	ΔpbtA	OK	34.9803	28.8973	-0.275607	-0.397172	0.4868	0.715306	no
gene1509	VAR_RS0107850	NZ_AEZB01000070.1:27182-27664	WP_017045398.1	diacylglycerol kinase	Wild type	ΔpbtA	OK	367.356	306.673	-0.260478	-0.5119	0.4442	0.684391	no
gene1510	VAR_RS0107855	NZ_AEZB01000070.1:27708-28196	WP_013857839.1	hypothetical protein	Wild type	ΔpbtA	OK	6.25571	2.29015	-1.44973	-0.592483	0.38735	0.633367	no
gene1511	VAR_RS20135	NZ_AEZB01000070.1:28184-28946	pseudo	hypothetical protein	Wild type	ΔpbtA	OK	17.5226	27.8096	0.666363	0.718796	0.1299	0.330182	no
gene1512	obgE	NZ_AEZB01000070.1:29063-30235	WP_017045397.1	GTPase ObgE	Wild type	ΔpbtA	OK	208.755	235.479	0.173786	0.273969	0.60635	0.802748	no
gene1513	rpmA	NZ_AEZB01000070.1:30457-30714	WP_010320621.1	50S ribosomal protein L27	Wild type	ΔpbtA	OK	122.059	78.9384	-0.628776	-1.38136	0.15915	0.370378	no
gene1514	rplU	NZ_AEZB01000070.1:30736-31047	WP_010320620.1	50S ribosomal protein L21	Wild type	ΔpbtA	OK	952.919	659.6	-0.530761	-1.22816	0.13105	0.331952	no
gene1515	VAR_RS0107880	NZ_AEZB01000070.1:31320-32291	WP_017047084.1	octaprenyl diphosphate synthase	Wild type	ΔpbtA	OK	211.836	213.85	0.0136508	0.0231192	0.96655	0.985926	no
gene1516	VAR_RS0107890	NZ_AEZB01000071.1:182-1159	WP_019282298.1	23S rRNA pseudouridine synthase F	Wild type	ΔpbtA	OK	44.3182	68.3273	0.624563	1.03088	0.07805	0.239723	no
gene1517	upp	NZ_AEZB01000071.1:1279-1905	WP_026027908.1	uracil phosphoribosyltransferase	Wild type	ΔpbtA	OK	159.941	136.46	-0.229062	-0.397256	0.51865	0.737728	no
gene1518	VAR_RS0107900	NZ_AEZB01000071.1:2074-3114	WP_010320092.1	phosphoribosylformylglycinamidine cyclo-ligase	Wild type	ΔpbtA	OK	197.076	323.483	0.71494	1.0509	0.0448	0.168759	no
gene1519	purN	NZ_AEZB01000071.1:3118-3759	WP_019282299.1	phosphoribosylglycinamide formyltransferase	Wild type	ΔpbtA	OK	141.305	82.1481	-0.782513	-1.3085	0.02915	0.125798	no
gene1520	VAR_RS0107910	NZ_AEZB01000071.1:3871-4704	WP_019282300.1	class II glutamine amidotransferase	Wild type	ΔpbtA	OK	100.508	190.167	0.919952	1.52982	0.0077	0.0482063	yes
gene1521	gmhA	NZ_AEZB01000071.1:4768-5343	WP_019282301.1	phosphoheptose isomerase	Wild type	ΔpbtA	OK	378.494	290.782	-0.380333	-0.711518	0.26275	0.501177	no
gene1522	fadE	NZ_AEZB01000071.1:5691-8135	WP_019282302.1	acyl-CoA dehydrogenase	Wild type	ΔpbtA	OK	51.0934	56.6878	0.149899	0.229707	0.6578	0.831545	no
gene1523	VAR_RS0107925	NZ_AEZB01000071.1:8229-9479	WP_029388239.1	glutamate synthase	Wild type	ΔpbtA	OK	274.742	394.93	0.523521	0.763002	0.14385	0.351326	no
gene1524	VAR_RS0107930	NZ_AEZB01000071.1:9488-10231	WP_019282304.1	DNA polymerase III subunit epsilon	Wild type	ΔpbtA	OK	569.273	712.061	0.322881	0.538133	0.3678	0.616642	no
gene1525	VAR_RS0107935	NZ_AEZB01000071.1:10288-10755	WP_013856228.1	ribonuclease HI	Wild type	ΔpbtA	OK	166.707	125.895	-0.405094	-0.603788	0.34875	0.59709	no
gene1526	VAR_RS0107940	NZ_AEZB01000071.1:10740-11504	WP_013856227.1	SAM-dependent methyltransferase	Wild type	ΔpbtA	OK	39.7347	26.1118	-0.605701	-0.420741	0.4198	0.662845	no
gene1527	VAR_RS0107945	NZ_AEZB01000071.1:11541-12299	WP_026027910.1	hydroxyacylglutathione hydrolase	Wild type	ΔpbtA	OK	70.3875	58.3854	-0.269712	-0.431715	0.44035	0.681515	no
gene1528	VAR_RS0107950	NZ_AEZB01000071.1:12372-13943	WP_017043992.1	lytic transglycosylase	Wild type	ΔpbtA	OK	30.492	29.7787	-0.0341507	-0.0499552	0.92525	0.966833	no
gene1529	VAR_RS0107955	NZ_AEZB01000071.1:13940-14626	WP_013856224.1	membrane protein	Wild type	ΔpbtA	OK	3.91517	4.26674	0.124062	0.0345618	0.94235	0.974977	no
gene1530	VAR_RS0107960	NZ_AEZB01000071.1:14634-15500	WP_043004443.1	hypothetical protein	Wild type	ΔpbtA	OK	14.0745	27.4259	0.962455	1.29019	0.02535	0.113389	no
gene1531	VAR_RS0107965	NZ_AEZB01000071.1:15556-15894	WP_010320105.1	nitrogen regulatory protein P-II	Wild type	ΔpbtA	OK	1452.64	1706.5	0.232355	0.543222	0.51395	0.734702	no
gene1532	VAR_RS0107975	NZ_AEZB01000071.1:16005-16316	WP_026027913.1	cytochrome c biogenesis protein CcsB	Wild type	ΔpbtA	OK	152.4	242.982	0.672987	1.49056	0.06365	0.211928	no
gene1533	VAR_RS0107980	NZ_AEZB01000071.1:16377-17687	WP_019282307.1	tRNA(Ile)-lysidine synthase	Wild type	ΔpbtA	OK	50.5873	90.9338	0.846041	1.32685	0.016	0.08128	no
gene1534	VAR_RS20140	NZ_AEZB01000071.1:17820-18778	pseudo	acetyl-CoA carboxylase subunit alpha	Wild type	ΔpbtA	OK	211.909	144.727	-0.550106	-0.892405	0.1095	0.29454	no
gene1535	dnaE	NZ_AEZB01000071.1:18826-22305	WP_019282308.1	DNA polymerase III subunit alpha	Wild type	ΔpbtA	OK	199.115	169.504	-0.232281	-0.336489	0.5064	0.729715	no
gene1536	VAR_RS20145	NZ_AEZB01000071.1:22387-22999	pseudo	ribonuclease HII	Wild type	ΔpbtA	OK	22.8309	41.7158	0.869609	1.29733	0.04305	0.164608	no
gene1537	lpxB	NZ_AEZB01000071.1:23075-24223	WP_019282309.1	lipid-A-disaccharide synthase	Wild type	ΔpbtA	OK	28.9938	46.4646	0.68039	1.00127	0.06215	0.209285	no
gene1538	VAR_RS0108005	NZ_AEZB01000071.1:24329-25117	WP_026027915.1	acyl-[acyl-carrier-protein]--UDP-N-acetylglucosamine O-acyltransferase	Wild type	ΔpbtA	OK	447.174	151.135	-1.56499	-2.63885	5e-05	0.000945745	yes
gene1539	VAR_RS0108010	NZ_AEZB01000071.1:25119-25577	WP_033197458.1	beta-hydroxyacyl-ACP dehydratase	Wild type	ΔpbtA	OK	58.5846	30.7902	-0.928051	-1.48127	0.04605	0.171836	no
gene1540	VAR_RS0108015	NZ_AEZB01000071.1:25667-26698	WP_013856213.1	UDP-3-O-(3-hydroxymyristoyl)glucosamine N-acyltransferase	Wild type	ΔpbtA	OK	111.583	164.086	0.556337	0.85077	0.1188	0.311215	no
gene1541	VAR_RS0108020	NZ_AEZB01000071.1:26706-27215	WP_013856212.1	molecular chaperone	Wild type	ΔpbtA	OK	1331.53	954.996	-0.479518	-0.968169	0.17495	0.393748	no
gene1542	VAR_RS0108025	NZ_AEZB01000071.1:27231-29663	WP_019282310.1	outer membrane protein assembly factor BamA	Wild type	ΔpbtA	OK	107.753	125.9	0.224557	0.339816	0.50795	0.730828	no
gene1543	VAR_RS0108030	NZ_AEZB01000071.1:29712-31070	WP_019282311.1	zinc metalloprotease	Wild type	ΔpbtA	OK	180.639	253.775	0.490444	0.745061	0.1949	0.42168	no
gene1544	VAR_RS0108035	NZ_AEZB01000071.1:31067-32275	WP_019282312.1	1-deoxy-D-xylulose-5-phosphate reductoisomerase	Wild type	ΔpbtA	OK	31.3756	38.7238	0.303574	0.145961	0.7664	0.885019	no
gene1545	VAR_RS0108040	NZ_AEZB01000071.1:32324-33166	WP_019282313.1	CDP-diglyceride synthase	Wild type	ΔpbtA	OK	9.88192	4.68587	-1.07647	-1.16521	0.04665	0.173522	no
gene1546	VAR_RS0108045	NZ_AEZB01000071.1:33180-33935	WP_013856207.1	di-trans_poly-cis-decaprenylcistransferase	Wild type	ΔpbtA	OK	46.1686	37.2086	-0.311275	-0.485783	0.4118	0.657254	no
gene1547	frr	NZ_AEZB01000071.1:34031-34588	WP_010320122.1	ribosome recycling factor	Wild type	ΔpbtA	OK	1300.21	1100.23	-0.240935	-0.414874	0.5077	0.730828	no
gene1548	VAR_RS0108055	NZ_AEZB01000071.1:34624-35355	WP_010320123.1	UMP kinase	Wild type	ΔpbtA	OK	561.837	486.794	-0.206839	-0.322695	0.56015	0.769665	no
gene1549	tsf	NZ_AEZB01000071.1:35508-36354	pseudo	elongation factor Ts	Wild type	ΔpbtA	OK	799.168	429.083	-0.897242	-1.39518	0.01725	0.0862743	no
gene1550	VAR_RS0108065	NZ_AEZB01000071.1:36483-37214	WP_019282314.1	30S ribosomal protein S2	Wild type	ΔpbtA	OK	5681.08	4796.6	-0.244152	-0.340616	0.56545	0.774852	no
gene1551	VAR_RS0108070	NZ_AEZB01000071.1:37600-38442	WP_017044011.1	type I methionyl aminopeptidase	Wild type	ΔpbtA	OK	129.75	114.407	-0.181564	-0.312643	0.6039	0.800398	no
gene1552	VAR_RS20155	NZ_AEZB01000071.1:38560-41185	pseudo	protein-PII uridylyltransferase	Wild type	ΔpbtA	OK	76.5777	91.7128	0.260198	0.405136	0.43555	0.677678	no
gene1553	VAR_RS0108080	NZ_AEZB01000071.1:41314-41697	WP_026027637.1	hypothetical protein	Wild type	ΔpbtA	OK	364.79	269.776	-0.435305	-0.98402	0.2017	0.430261	no
gene1554	VAR_RS0108085	NZ_AEZB01000071.1:41842-42345	WP_013856199.1	phosphatidylglycerophosphatase A	Wild type	ΔpbtA	OK	39.5665	32.0775	-0.30272	-0.231213	0.6983	0.852439	no
gene1555	VAR_RS0108090	NZ_AEZB01000071.1:42342-43355	WP_019282315.1	thiamine-monophosphate kinase	Wild type	ΔpbtA	OK	39.1931	69.4299	0.824958	0.923003	0.0439	0.166961	no
gene1557	ribH	NZ_AEZB01000071.1:43440-43907	WP_013856197.1	N utilization substance protein B	Wild type	ΔpbtA	OK	413.422	605.553	0.550637	0.605328	0.2295	0.460035	no
gene1556	VAR_RS0108095	NZ_AEZB01000071.1:43907-44377	WP_026027639.1	6_7-dimethyl-8-ribityllumazine synthase	Wild type	ΔpbtA	OK	155.137	88.5489	-0.808995	-0.463801	0.42935	0.672882	no
gene1558	VAR_RS0108105	NZ_AEZB01000071.1:44586-45695	WP_013856195.1	3_4-dihydroxy-2-butanone-4-phosphate synthase	Wild type	ΔpbtA	OK	39.0085	39.8767	0.0317577	0.0495749	0.9307	0.969184	no
gene1559	VAR_RS0108110	NZ_AEZB01000071.1:45784-46440	WP_013856194.1	riboflavin synthase subunit alpha	Wild type	ΔpbtA	OK	139.773	116.684	-0.260476	-0.438844	0.4742	0.708511	no
gene1560	ribD	NZ_AEZB01000071.1:46442-47539	WP_017047324.1	riboflavin biosynthesis protein RibD	Wild type	ΔpbtA	OK	57.7102	66.7727	0.210431	0.338656	0.5406	0.75476	no
gene1561	VAR_RS0108120	NZ_AEZB01000071.1:47546-47995	WP_010320136.1	transcriptional regulator NrdR	Wild type	ΔpbtA	OK	96.0173	55.3413	-0.794938	-1.46459	0.0403	0.15748	no
gene1562	VAR_RS0108125	NZ_AEZB01000071.1:48127-49377	WP_019282316.1	gamma-glutamyl-phosphate reductase	Wild type	ΔpbtA	OK	145.391	165.696	0.188598	0.30538	0.5802	0.785678	no
gene1563	VAR_RS20160	NZ_AEZB01000071.1:49391-50531	pseudo	gamma-glutamyl kinase	Wild type	ΔpbtA	OK	62.7066	85.121	0.440898	0.68865	0.20105	0.42939	no
gene1564	VAR_RS0108135	NZ_AEZB01000071.1:50654-51043	WP_026027640.1	XRE family transcriptional regulator	Wild type	ΔpbtA	OK	138.842	161.082	0.214349	0.446914	0.54765	0.759899	no
gene1565	VAR_RS20165	NZ_AEZB01000071.1:51144-52392	pseudo	hypothetical protein	Wild type	ΔpbtA	OK	132.279	151.367	0.194477	0.29596	0.5867	0.791767	no
gene1566	VAR_RS0108145	NZ_AEZB01000071.1:52482-52946	WP_010320141.1	oxytetracycline resistance phosphoribosyltransferase Tet(34)	Wild type	ΔpbtA	OK	146.765	95.0567	-0.62665	-1.0977	0.118	0.310722	no
gene1567	VAR_RS0108150	NZ_AEZB01000071.1:52986-54281	WP_019282317.1	adenine permease	Wild type	ΔpbtA	OK	26.4544	27.8798	0.0757148	0.105427	0.83955	0.921717	no
gene1568	VAR_RS0108160	NZ_AEZB01000071.1:55168-56640	WP_019282318.1	aminoacyl-histidine dipeptidase	Wild type	ΔpbtA	OK	415.404	520.007	0.324015	0.492022	0.3524	0.600011	no
gene1569	VAR_RS0108165	NZ_AEZB01000071.1:56936-57376	WP_019282319.1	ribosomal protein S6 modification protein	Wild type	ΔpbtA	OK	65.7841	50.2066	-0.389862	-0.115958	0.86845	0.936956	no
gene1570	VAR_RS0108170	NZ_AEZB01000071.1:57376-58281	WP_010320145.1	ribosomal protein S6 modification protein	Wild type	ΔpbtA	OK	933.958	489.73	-0.931372	-1.19297	0.01885	0.0920663	no
gene1571	VAR_RS0108175	NZ_AEZB01000071.1:58340-59338	WP_019282320.1	deacylase	Wild type	ΔpbtA	OK	105.39	43.6107	-1.27298	-2.01462	0.0003	0.00423333	yes
gene1572	VAR_RS0108180	NZ_AEZB01000071.1:59445-60800	WP_026027641.1	transporter	Wild type	ΔpbtA	OK	1064.72	520.549	-1.03237	-1.37651	0.0101	0.0587817	no
gene1573	VAR_RS20170	NZ_AEZB01000071.1:60927-62483	WP_050934234.1	diguanylate cyclase	Wild type	ΔpbtA	OK	60.1469	53.0074	-0.182296	-0.297986	0.5989	0.798302	no
gene1574	VAR_RS0108190	NZ_AEZB01000071.1:62549-63292	WP_019282322.1	chemotaxis protein	Wild type	ΔpbtA	OK	54.4461	120.015	1.14032	1.94122	0.00195	0.018105	yes
gene1575	VAR_RS0108195	NZ_AEZB01000071.1:63444-64499	WP_029388242.1	DNA polymerase IV	Wild type	ΔpbtA	OK	42.7237	56.592	0.405562	0.625198	0.2607	0.499679	no
gene1576	VAR_RS0108200	NZ_AEZB01000071.1:64616-64849	WP_013856179.1	hypothetical protein	Wild type	ΔpbtA	OK	618.671	642.419	0.0543432	0.16259	0.87555	0.941351	no
gene1577	VAR_RS0108205	NZ_AEZB01000071.1:64858-65865	WP_019282323.1	FAD:protein FMN transferase ApbE	Wild type	ΔpbtA	OK	193.289	225.32	0.221218	0.351016	0.5184	0.737667	no
gene1578	VAR_RS0108210	NZ_AEZB01000071.1:66046-67269	WP_013856176.1	NADH:ubiquinone reductase (Na(+)-transporting) subunit F	Wild type	ΔpbtA	OK	381.61	367.009	-0.0562848	-0.0845863	0.87395	0.940715	no
gene1579	VAR_RS0108215	NZ_AEZB01000071.1:67303-67899	WP_013856175.1	NADH:ubiquinone reductase (Na(+)-transporting) subunit E	Wild type	ΔpbtA	OK	101.943	80.2196	-0.34573	-0.582703	0.3748	0.621637	no
gene1580	VAR_RS0108220	NZ_AEZB01000071.1:67907-68539	WP_013856174.1	NADH:ubiquinone reductase (Na(+)-transporting) subunit D	Wild type	ΔpbtA	OK	203.299	121.457	-0.743157	-0.330496	0.61645	0.807236	no
gene1581	VAR_RS0108225	NZ_AEZB01000071.1:68539-69306	WP_013856173.1	NADH:ubiquinone reductase (Na(+)-transporting) subunit C	Wild type	ΔpbtA	OK	557.408	536.694	-0.0546356	-0.050198	0.93065	0.969184	no
gene1582	VAR_RS0108230	NZ_AEZB01000071.1:69296-70540	WP_013856172.1	NADH:ubiquinone reductase (Na(+)-transporting) subunit B	Wild type	ΔpbtA	OK	559.592	444.685	-0.331593	-0.312382	0.51265	0.734597	no
gene1583	VAR_RS0108235	NZ_AEZB01000071.1:70546-71832	WP_049785459.1	NADH:ubiquinone reductase (Na(+)-transporting) subunit A	Wild type	ΔpbtA	OK	309.989	373.196	0.267714	0.411918	0.44445	0.68448	no
gene1584	VAR_RS0108240	NZ_AEZB01000071.1:72382-72690	WP_026028533.1	BolA family transcriptional regulator	Wild type	ΔpbtA	OK	335.734	179.818	-0.900781	-2.12781	0.02045	0.097611	no
gene1585	VAR_RS0108245	NZ_AEZB01000071.1:72852-73982	WP_019282324.1	50S rRNA methyltransferase	Wild type	ΔpbtA	OK	84.3789	56.9676	-0.566742	-0.925348	0.10165	0.280207	no
gene1586	VAR_RS0108250	NZ_AEZB01000071.1:74007-74576	WP_026027920.1	hypothetical protein	Wild type	ΔpbtA	OK	224.733	236.647	0.074519	0.133624	0.8481	0.926963	no
gene1587	VAR_RS0108255	NZ_AEZB01000071.1:74576-75121	WP_013856167.1	peptidyl-prolyl cis-trans isomerase	Wild type	ΔpbtA	OK	55.9677	37.728	-0.568959	-0.326678	0.5227	0.740822	no
gene1588	VAR_RS0108260	NZ_AEZB01000071.1:75205-76596	WP_029388243.1	MFS transporter	Wild type	ΔpbtA	OK	12.1886	13.6772	0.166235	0.215937	0.68415	0.847056	no
gene1589	VAR_RS0108265	NZ_AEZB01000071.1:76652-77335	WP_019282325.1	transcriptional regulator	Wild type	ΔpbtA	OK	239.266	232.255	-0.0429061	-0.0272723	0.962	0.984215	no
gene1590	VAR_RS0108270	NZ_AEZB01000071.1:77332-77934	WP_013856164.1	RNA polymerase sigma factor	Wild type	ΔpbtA	OK	894.057	927.475	0.0529419	0.0568939	0.90435	0.957104	no
gene1591	VAR_RS20175	NZ_AEZB01000071.1:78097-78673	pseudo	ATP-dependent protease	Wild type	ΔpbtA	OK	860.575	875.027	0.0240269	0.0422463	0.9477	0.975687	no
gene1592	VAR_RS0108280	NZ_AEZB01000071.1:79003-79791	WP_019282326.1	membrane protein	Wild type	ΔpbtA	OK	509.412	281.985	-0.853217	-1.25902	0.0153	0.0789649	no
gene1593	VAR_RS0108285	NZ_AEZB01000071.1:79894-80784	WP_019282327.1	2-dehydropantoate 2-reductase	Wild type	ΔpbtA	OK	69.2996	40.7679	-0.765414	-0.622274	0.295	0.540732	no
gene1594	VAR_RS0108290	NZ_AEZB01000071.1:80781-81380	WP_019282328.1	oxidative-stress-resistance chaperone	Wild type	ΔpbtA	OK	220.389	212.54	-0.0523162	-0.0741366	0.9029	0.955907	no
gene1595	VAR_RS0108295	NZ_AEZB01000071.1:81380-82591	WP_019282329.1	cysteine sulfinate desulfinase	Wild type	ΔpbtA	OK	21.2608	21.9251	0.0443822	0.0235665	0.96395	0.985285	no
gene1596	VAR_RS0108300	NZ_AEZB01000071.1:82624-83055	WP_017046572.1	cysteine desulfurase_ sulfur acceptor subunit CsdE	Wild type	ΔpbtA	OK	4.25349	6.43885	0.598156	0.56489	0.3976	0.643251	no
gene1597	VAR_RS0108305	NZ_AEZB01000071.1:83061-83870	WP_017049732.1	tRNA threonylcarbamoyladenosine dehydratase	Wild type	ΔpbtA	OK	8.47445	13.9417	0.718215	0.882148	0.1466	0.354391	no
gene1598	VAR_RS0108310	NZ_AEZB01000071.1:83961-85064	WP_013856156.1	murein transglycosylase A	Wild type	ΔpbtA	OK	83.9895	84.5881	0.0102466	0.0162972	0.9745	0.989527	no
gene1599	VAR_RS0108315	NZ_AEZB01000071.1:85134-85601	WP_013856155.1	hypothetical protein	Wild type	ΔpbtA	OK	81.7943	54.1602	-0.594768	-1.07045	0.12855	0.32805	no
gene1600	VAR_RS0108320	NZ_AEZB01000071.1:85753-87090	WP_026027647.1	amino-acid N-acetyltransferase	Wild type	ΔpbtA	OK	556.296	148.859	-1.9019	-2.90728	5e-05	0.000945745	yes
gene1601	VAR_RS0108325	NZ_AEZB01000071.1:87348-87527	WP_019282331.1	hypothetical protein	Wild type	ΔpbtA	OK	894.326	129.076	-2.79258	-10.6642	5e-05	0.000945745	yes
gene1602	VAR_RS0108330	NZ_AEZB01000071.1:87641-89767	WP_019282332.1	exodeoxyribonuclease V subunit alpha	Wild type	ΔpbtA	OK	16.5586	33.1745	1.00249	0.842097	0.1173	0.309435	no
gene1603	VAR_RS20180	NZ_AEZB01000071.1:89764-93376	pseudo	exodeoxyribonuclease V subunit beta	Wild type	ΔpbtA	OK	22.5697	36.5273	0.694589	0.823209	0.09705	0.272739	no
gene1604	recC	NZ_AEZB01000071.1:93656-97099	WP_019282333.1	exonuclease V subunit gamma	Wild type	ΔpbtA	OK	39.2206	69.9025	0.833731	1.21398	0.01355	0.0717021	no
gene1605	VAR_RS0108345	NZ_AEZB01000071.1:97198-98214	WP_013856149.1	C4-dicarboxylate ABC transporter	Wild type	ΔpbtA	OK	27.5499	40.738	0.564328	0.792314	0.1417	0.348228	no
gene1606	VAR_RS0108350	NZ_AEZB01000071.1:98332-99225	WP_013856148.1	XRE family transcriptional regulator	Wild type	ΔpbtA	OK	4.89341	2.57367	-0.927011	-0.881596	0.1367	0.340172	no
gene1607	VAR_RS0108355	NZ_AEZB01000071.1:99323-99622	WP_010318120.1	2-hydroxyacid dehydrogenase	Wild type	ΔpbtA	OK	1281.29	1239.77	-0.0475204	-0.120738	0.8896	0.948249	no
gene1608	VAR_RS0108360	NZ_AEZB01000071.1:99871-100902	WP_019282334.1	2_3_4_5-tetrahydropyridine-2_6-dicarboxylate N-succinyltransferase	Wild type	ΔpbtA	OK	144.771	217.876	0.589727	0.887284	0.0887	0.259468	no
gene1609	VAR_RS0108365	NZ_AEZB01000071.1:101023-102207	WP_019282335.1	short-chain dehydrogenase	Wild type	ΔpbtA	OK	5.62963	6.80233	0.27299	0.298173	0.57865	0.784775	no
gene1610	VAR_RS20185	NZ_AEZB01000071.1:102386-103502	pseudo	acetyltransferase	Wild type	ΔpbtA	OK	154.656	179.765	0.217046	0.330448	0.5504	0.761862	no
gene1611	VAR_RS0108375	NZ_AEZB01000071.1:103573-105024	WP_019282336.1	carboxylate--amine ligase	Wild type	ΔpbtA	OK	100.848	88.1224	-0.194598	-0.311391	0.56685	0.775575	no
gene1612	VAR_RS0108380	NZ_AEZB01000071.1:105091-106032	WP_019282337.1	magnesium transporter	Wild type	ΔpbtA	OK	109.806	51.5305	-1.09145	-1.71589	0.00275	0.0235072	yes
gene1613	VAR_RS0108385	NZ_AEZB01000071.1:106043-106594	WP_029388244.1	hypothetical protein	Wild type	ΔpbtA	OK	134.061	153.775	0.197926	0.369343	0.57425	0.78149	no
gene1614	VAR_RS0108390	NZ_AEZB01000071.1:106751-107749	WP_026027964.1	transcriptional regulator	Wild type	ΔpbtA	OK	54.9517	66.276	0.270322	0.450166	0.4379	0.679874	no
gene1615	VAR_RS20190	NZ_AEZB01000071.1:108884-110035	pseudo	galactokinase	Wild type	ΔpbtA	OK	11.6913	18.5906	0.669132	0.838658	0.13125	0.331952	no
gene1616	VAR_RS0108400	NZ_AEZB01000071.1:110224-111276	WP_019282340.1	galactose-1-phosphate uridylyltransferase	Wild type	ΔpbtA	OK	9.28474	18.3541	0.983168	1.20007	0.03265	0.136432	no
gene1617	VAR_RS20195	NZ_AEZB01000071.1:111568-112911	pseudo	multidrug transporter MatE	Wild type	ΔpbtA	OK	21.9557	9.82502	-1.16006	-1.47772	0.0074	0.04699	yes
gene1618	VAR_RS0108410	NZ_AEZB01000071.1:113026-114174	WP_019282343.1	chorismate-binding protein	Wild type	ΔpbtA	OK	164.325	175.419	0.0942588	0.144013	0.787	0.896117	no
gene1619	VAR_RS0108415	NZ_AEZB01000071.1:114399-115547	WP_019282344.1	phosphohydrolase	Wild type	ΔpbtA	OK	73.5505	27.9256	-1.39715	-2.12373	0.0004	0.00536755	yes
gene1620	VAR_RS0108420	NZ_AEZB01000071.1:115724-117412	WP_013856134.1	AMP-dependent synthetase	Wild type	ΔpbtA	OK	53.2043	35.2302	-0.594728	-0.925021	0.088	0.258551	no
gene1621	VAR_RS0108425	NZ_AEZB01000071.1:117567-117779	WP_017046551.1	hypothetical protein	Wild type	ΔpbtA	OK	487.698	260.916	-0.902405	-2.45624	0.03825	0.151635	no
gene1622	VAR_RS0108430	NZ_AEZB01000071.1:117948-120041	WP_017043055.1	elongation factor G	Wild type	ΔpbtA	OK	1209.03	1379.79	0.190588	0.256933	0.61515	0.807044	no
gene1623	VAR_RS0108435	NZ_AEZB01000071.1:120203-121582	WP_013856131.1	DNA repair protein RadA	Wild type	ΔpbtA	OK	73.7789	71.0959	-0.0534415	-0.0849369	0.87505	0.941221	no
gene1624	VAR_RS0108440	NZ_AEZB01000071.1:121774-124119	WP_019282345.1	pilus protein PilZ	Wild type	ΔpbtA	OK	218.587	166.889	-0.389324	-0.594926	0.2621	0.500552	no
gene1625	VAR_RS0108445	NZ_AEZB01000071.1:124190-125170	WP_029388245.1	phosphoserine phosphatase	Wild type	ΔpbtA	OK	301.903	348.386	0.206603	0.308906	0.5693	0.778029	no
gene1626	VAR_RS0108450	NZ_AEZB01000071.1:125271-125975	WP_013856128.1	hypothetical protein	Wild type	ΔpbtA	OK	290.295	244.495	-0.247716	-0.448162	0.47605	0.708605	no
gene1627	deoD	NZ_AEZB01000071.1:126035-126754	WP_013856127.1	purine-nucleoside phosphorylase	Wild type	ΔpbtA	OK	130.86	99.4821	-0.395518	-0.676145	0.25115	0.489632	no
gene1628	VAR_RS0108460	NZ_AEZB01000071.1:126834-128057	WP_029388246.1	phosphopentomutase	Wild type	ΔpbtA	OK	167.511	170.109	0.0222045	0.0351059	0.95025	0.977463	no
gene1629	VAR_RS0108465	NZ_AEZB01000071.1:128079-129440	WP_013856125.1	thymidine phosphorylase	Wild type	ΔpbtA	OK	100.317	120.901	0.26926	0.389039	0.4549	0.69419	no
gene1630	VAR_RS0108470	NZ_AEZB01000071.1:129536-130312	WP_013856124.1	2-deoxyribose-5-phosphate aldolase	Wild type	ΔpbtA	OK	363.039	342.791	-0.0827973	-0.146608	0.80905	0.906243	no
gene1631	VAR_RS0108475	NZ_AEZB01000071.1:130960-132219	WP_013856123.1	nucleoside transporter NupC	Wild type	ΔpbtA	OK	134.101	112.536	-0.252935	-0.326371	0.48985	0.716539	no
gene1632	VAR_RS20200	NZ_AEZB01000071.1:132428-133217	pseudo	deoxyribonuclease	Wild type	ΔpbtA	OK	25.2185	14.1244	-0.836291	-1.08051	0.063	0.210522	no
gene1633	VAR_RS0108490	NZ_AEZB01000071.1:133358-134131	WP_029388247.1	hypothetical protein	Wild type	ΔpbtA	OK	121.826	215.994	0.826168	1.41105	0.0148	0.0770553	no
gene1634	VAR_RS0108495	NZ_AEZB01000071.1:134241-135665	WP_013856119.1	sodium:alanine symporter	Wild type	ΔpbtA	OK	22.5579	41.9356	0.894544	1.297	0.01425	0.0749601	no
gene1635	VAR_RS0108500	NZ_AEZB01000071.1:136376-136555	WP_010318284.1	DUF3545 domain-containing protein	Wild type	ΔpbtA	OK	3280.2	1859.22	-0.819085	-3.83718	0.01905	0.0924172	no
gene1636	VAR_RS0108505	NZ_AEZB01000071.1:136608-137159	WP_019282350.1	cation-binding protein	Wild type	ΔpbtA	OK	252.994	126.709	-0.997584	-1.7981	0.0078	0.0487466	yes
gene1637	VAR_RS0108510	NZ_AEZB01000071.1:137247-137927	WP_029388248.1	uracil-DNA glycosylase	Wild type	ΔpbtA	OK	129.926	157.692	0.279419	0.478338	0.40545	0.651505	no
gene1638	VAR_RS0108515	NZ_AEZB01000071.1:138199-139116	WP_019282352.1	deoxyribonuclease IV	Wild type	ΔpbtA	OK	69.4091	43.049	-0.689144	-1.04212	0.06245	0.2097	no
gene1639	VAR_RS0108520	NZ_AEZB01000071.1:139414-139791	WP_026027385.1	autonomous glycyl radical cofactor GrcA	Wild type	ΔpbtA	OK	757.017	402.687	-0.910666	-1.86879	0.0174	0.0867804	no
gene1640	VAR_RS0108525	NZ_AEZB01000071.1:139901-141184	WP_019282353.1	threonine synthase	Wild type	ΔpbtA	OK	279.958	356.895	0.35029	0.442563	0.4201	0.662845	no
gene1641	VAR_RS20205	NZ_AEZB01000071.1:141181-142138	pseudo	serine kinase	Wild type	ΔpbtA	OK	111.936	199.274	0.832083	0.498508	0.2928	0.538364	no
gene1642	thrA	NZ_AEZB01000071.1:142157-144616	WP_029388250.1	bifunctional aspartokinase I/homoserine dehydrogenase I	Wild type	ΔpbtA	OK	254.895	570.722	1.16289	1.52619	0.00265	0.0228723	yes
gene1643	VAR_RS0108540	NZ_AEZB01000071.1:145060-145524	WP_050934236.1	hypothetical protein	Wild type	ΔpbtA	OK	99.8308	39.8349	-1.32545	-1.29119	0.08015	0.243337	no
gene1644	VAR_RS0108545	NZ_AEZB01000071.1:145521-146006	WP_010318275.1	ribonuclease	Wild type	ΔpbtA	OK	110.382	114.928	0.0582236	0.0592273	0.9107	0.958972	no
gene1645	VAR_RS20210	NZ_AEZB01000072.1:8-2474	pseudo	glycogen debranching protein	Wild type	ΔpbtA	OK	35.3187	35.2023	-0.00476089	-0.0077467	0.98915	0.995308	no
gene1646	VAR_RS0108555	NZ_AEZB01000072.1:2624-3475	WP_019282355.1	maltose operon protein	Wild type	ΔpbtA	OK	12.0875	4.76504	-1.34295	-1.54922	0.0155	0.0796503	no
gene1647	VAR_RS0108560	NZ_AEZB01000072.1:3542-4873	WP_013868346.1	hypothetical protein	Wild type	ΔpbtA	OK	189.296	101.594	-0.89782	-1.3129	0.01245	0.0674881	no
gene1648	VAR_RS0108565	NZ_AEZB01000072.1:5255-7252	WP_019282356.1	glycogen debranching enzyme	Wild type	ΔpbtA	OK	150.921	128.302	-0.234251	-0.357179	0.4931	0.718633	no
gene1649	VAR_RS0108570	NZ_AEZB01000072.1:7354-8421	WP_019282357.1	L-ascorbate-6-phosphate lactonase	Wild type	ΔpbtA	OK	26.2014	39.283	0.584262	0.840918	0.11385	0.303259	no
gene1650	VAR_RS0108575	NZ_AEZB01000072.1:8545-9300	WP_026027147.1	transcriptional regulator	Wild type	ΔpbtA	OK	117.253	106.131	-0.143784	-0.228792	0.69625	0.851572	no
gene1651	VAR_RS20215	NZ_AEZB01000072.1:9691-11452	pseudo	PTS ascorbate-specific subunit IIBC	Wild type	ΔpbtA	OK	3.20638	3.57883	0.158541	0.159039	0.75925	0.882606	no
gene1652	VAR_RS0108590	NZ_AEZB01000072.1:11530-12012	WP_019282359.1	PTS ascorbate transporter subunit IIA	Wild type	ΔpbtA	OK	3.54358	8.21858	1.21368	1.20671	0.0775	0.238813	no
gene1653	araD	NZ_AEZB01000072.1:12020-12712	WP_019282360.1	ribulose-5-phosphate 4-epimerase	Wild type	ΔpbtA	OK	6.58539	10.7322	0.704604	0.793592	0.20415	0.431347	no
gene1654	VAR_RS0108600	NZ_AEZB01000072.1:12718-13539	WP_019282361.1	haloacid dehalogenase	Wild type	ΔpbtA	NOTEST	1.09932	0.816299	-0.429439	0	1	1	no
gene1655	ulaD	NZ_AEZB01000072.1:13545-14192	WP_017049270.1	3-keto-L-gulonate-6-phosphate decarboxylase	Wild type	ΔpbtA	OK	2.65169	2.1296	-0.316333	-0.257727	0.67965	0.846199	no
gene1656	VAR_RS0108610	NZ_AEZB01000072.1:14201-15082	WP_029189691.1	xylulose 5-phosphate 3-epimerase	Wild type	ΔpbtA	OK	5.24045	3.56212	-0.556955	-0.567822	0.32575	0.571751	no
gene1657	VAR_RS0108615	NZ_AEZB01000072.1:15271-15693	WP_017042894.1	hypothetical protein	Wild type	ΔpbtA	OK	55.2822	56.9536	0.0429719	0.0760167	0.9153	0.961748	no
gene1658	VAR_RS0108620	NZ_AEZB01000072.1:15813-16769	WP_026028163.1	diguanylate cyclase	Wild type	ΔpbtA	OK	103.228	66.3161	-0.638398	-0.794357	0.1871	0.41019	no
gene1659	VAR_RS0108625	NZ_AEZB01000072.1:16759-17727	WP_043004467.1	amidinotransferase	Wild type	ΔpbtA	OK	79.3354	44.7039	-0.827566	-0.744202	0.1412	0.34772	no
gene1660	VAR_RS0108630	NZ_AEZB01000072.1:18242-20086	WP_019282363.1	multidrug ABC transporter ATP-binding protein	Wild type	ΔpbtA	OK	22.9093	20.6599	-0.149096	-0.222125	0.6749	0.842973	no
gene1661	VAR_RS0108635	NZ_AEZB01000072.1:20184-20888	WP_019282364.1	hypothetical protein	Wild type	ΔpbtA	OK	36.3856	48.1886	0.405325	0.618855	0.3009	0.54564	no
gene1662	VAR_RS0108640	NZ_AEZB01000072.1:20978-21727	WP_029388251.1	phospholipid phosphatase	Wild type	ΔpbtA	OK	11.1129	43.2425	1.96022	2.37981	0.00015	0.00242455	yes
gene1663	VAR_RS0108645	NZ_AEZB01000072.1:22047-23924	WP_019282366.1	transcriptional initiation protein Tat	Wild type	ΔpbtA	OK	10.8018	25.738	1.25264	1.62903	0.0022	0.0199571	yes
gene1664	VAR_RS0108650	NZ_AEZB01000072.1:24031-24867	WP_019282367.1	arginase	Wild type	ΔpbtA	OK	35.8962	102.047	1.50732	2.28346	5e-05	0.000945745	yes
gene1665	VAR_RS0108655	NZ_AEZB01000072.1:24874-25608	WP_010316838.1	IclR family transcriptional regulator	Wild type	ΔpbtA	OK	309.046	332.477	0.105435	0.157304	0.79055	0.897572	no
gene1666	VAR_RS0108660	NZ_AEZB01000073.1:180-1433	WP_029388252.1	septum formation protein	Wild type	ΔpbtA	OK	178.632	55.5058	-1.68628	-2.29107	5e-05	0.000945745	yes
gene1667	VAR_RS0108665	NZ_AEZB01000073.1:1535-2896	WP_013856773.1	L-serine ammonia-lyase	Wild type	ΔpbtA	OK	53.1901	25.1996	-1.07776	-1.52372	0.0047	0.0345314	yes
gene1668	VAR_RS0108670	NZ_AEZB01000073.1:3001-6753	WP_019282369.1	peptidase M66	Wild type	ΔpbtA	OK	4.71727	11.2369	1.25222	1.53046	0.0019	0.0178269	yes
gene1669	VAR_RS20220	NZ_AEZB01000073.1:7359-8559	pseudo	endonuclease I	Wild type	ΔpbtA	OK	55.9431	28.656	-0.965122	-1.42601	0.01025	0.0593632	no
gene1670	VAR_RS0108680	NZ_AEZB01000073.1:8649-9008	WP_010320709.1	6-carboxytetrahydropterin synthase QueD	Wild type	ΔpbtA	OK	27.7547	21.1227	-0.393935	-0.579184	0.44745	0.687401	no
gene1671	VAR_RS0108685	NZ_AEZB01000073.1:9314-10945	WP_013856769.1	chemotaxis protein	Wild type	ΔpbtA	OK	68.3945	69.9359	0.0321517	0.0498896	0.926	0.966833	no
gene1672	VAR_RS0108690	NZ_AEZB01000073.1:11100-12500	WP_026028293.1	asparagine--tRNA ligase	Wild type	ΔpbtA	OK	446.59	730.063	0.70907	0.953816	0.0736	0.230999	no
gene1673	VAR_RS0108695	NZ_AEZB01000073.1:12747-13046	WP_019282370.1	hypothetical protein	Wild type	ΔpbtA	OK	2054.62	326.804	-2.65238	-6.07077	5e-05	0.000945745	yes
gene1674	VAR_RS0108700	NZ_AEZB01000073.1:13112-14176	WP_043004474.1	chemotaxis response regulator protein-glutamate methylesterase	Wild type	ΔpbtA	OK	82.9191	54.4841	-0.605868	-0.952607	0.07955	0.242399	no
gene1675	VAR_RS0108705	NZ_AEZB01000073.1:14221-14739	WP_019282372.1	chemotaxis protein CheD	Wild type	ΔpbtA	OK	94.7077	84.8871	-0.157937	-0.125027	0.82885	0.918181	no
gene1676	VAR_RS0108710	NZ_AEZB01000073.1:14739-15617	WP_019282373.1	chemotaxis protein CheR	Wild type	ΔpbtA	OK	55.7188	15.3526	-1.85969	-1.14306	0.06945	0.22249	no
gene1677	VAR_RS0108715	NZ_AEZB01000073.1:15601-16155	WP_013856763.1	chemotaxis protein CheW	Wild type	ΔpbtA	OK	219.534	116.142	-0.918562	-0.919468	0.08145	0.245871	no
gene1678	VAR_RS0108720	NZ_AEZB01000073.1:16165-17784	WP_019282374.1	methyl-accepting chemotaxis protein	Wild type	ΔpbtA	OK	159.15	66.5026	-1.2589	-2.01641	0.0002	0.00305236	yes
gene1679	VAR_RS0108725	NZ_AEZB01000073.1:17820-19991	WP_029388254.1	chemotaxis protein CheA	Wild type	ΔpbtA	OK	67.0633	20.7658	-1.69132	-2.56006	5e-05	0.000945745	yes
gene1680	VAR_RS0108730	NZ_AEZB01000073.1:20033-20344	WP_019282376.1	hypothetical protein	Wild type	ΔpbtA	OK	20.2376	5.90163	-1.77785	-2.41586	0.0105	0.0602226	no
gene1681	VAR_RS0108735	NZ_AEZB01000073.1:20354-20737	WP_013856759.1	two-component system response regulator	Wild type	ΔpbtA	OK	145.072	22.6637	-2.67831	-4.51834	5e-05	0.000945745	yes
gene1682	VAR_RS20225	NZ_AEZB01000073.1:20755-21928	pseudo	chemotaxis protein	Wild type	ΔpbtA	OK	56.0949	10.4317	-2.42689	-3.25222	5e-05	0.000945745	yes
gene1683	VAR_RS0108745	NZ_AEZB01000073.1:22361-23815	WP_019282377.1	metal-dependent phosphohydrolase	Wild type	ΔpbtA	OK	12.0477	14.7924	0.296098	0.37995	0.4745	0.708605	no
gene1684	VAR_RS0108750	NZ_AEZB01000073.1:24098-25297	WP_019282378.1	aromatic amino acid aminotransferase	Wild type	ΔpbtA	OK	1004.38	889.844	-0.174676	-0.262978	0.629	0.814647	no
gene1686	VAR_RS0108760	NZ_AEZB01000073.1:25567-27455	pseudo	cyclic nucleotide-binding protein	Wild type	ΔpbtA	OK	44.222	33.9843	-0.379898	-0.186327	0.72765	0.865103	no
gene1685	VAR_RS20230	NZ_AEZB01000073.1:27452-28180	WP_019282379.1	DNA polymerase III subunit epsilon	Wild type	ΔpbtA	OK	107.459	97.3929	-0.141898	-0.208566	0.70205	0.853622	no
gene1687	VAR_RS20235	NZ_AEZB01000073.1:28308-30190	pseudo	chemotaxis protein	Wild type	ΔpbtA	OK	30.8558	39.3166	0.349599	0.537456	0.33025	0.575671	no
gene1688	VAR_RS20240	NZ_AEZB01000073.1:30424-32000	pseudo	BCCT transporter	Wild type	ΔpbtA	OK	33.1095	37.2179	0.168752	0.241814	0.63475	0.81734	no
gene1689	VAR_RS0108775	NZ_AEZB01000073.1:32393-32869	WP_010320725.1	MarR family transcriptional regulator	Wild type	ΔpbtA	OK	66.0286	33.2584	-0.989373	-1.67067	0.02135	0.10069	no
gene1690	VAR_RS20245	NZ_AEZB01000073.1:32948-33336	pseudo	hypothetical protein	Wild type	ΔpbtA	OK	60.4521	68.7908	0.186424	0.34216	0.64255	0.82335	no
gene1691	VAR_RS0108785	NZ_AEZB01000073.1:33536-34201	WP_019282381.1	hypothetical protein	Wild type	ΔpbtA	OK	6.34634	8.20251	0.37014	0.39337	0.52305	0.741022	no
gene1692	VAR_RS0108790	NZ_AEZB01000073.1:34249-34905	WP_019282382.1	hypothetical protein	Wild type	ΔpbtA	OK	34.9053	39.5094	0.17875	0.263958	0.6625	0.835849	no
gene1693	VAR_RS0108795	NZ_AEZB01000073.1:34981-35523	WP_017044782.1	peptidase M15	Wild type	ΔpbtA	OK	15.1946	29.5434	0.959274	1.26682	0.04165	0.161337	no
gene1694	VAR_RS0108800	NZ_AEZB01000073.1:35744-37297	WP_019282383.1	peptidase	Wild type	ΔpbtA	OK	34.7099	28.7102	-0.273783	-0.417023	0.4408	0.681515	no
gene1695	VAR_RS0108805	NZ_AEZB01000073.1:37441-38547	WP_019282384.1	hypothetical protein	Wild type	ΔpbtA	OK	26.6666	49.5333	0.893367	0.660871	0.2034	0.430786	no
gene1696	VAR_RS20250	NZ_AEZB01000073.1:38528-39566	pseudo	iron-regulated protein A	Wild type	ΔpbtA	OK	91.5194	165.309	0.85302	1.07518	0.03315	0.137551	no
gene1697	VAR_RS0108815	NZ_AEZB01000073.1:39576-40958	WP_019282385.1	thiol oxidoreductase	Wild type	ΔpbtA	OK	14.1209	26.0041	0.880911	1.19702	0.0257	0.114379	no
gene1698	VAR_RS0108820	NZ_AEZB01000073.1:41037-42299	WP_019282386.1	peptidase	Wild type	ΔpbtA	OK	3425.63	4614.78	0.429893	0.579329	0.2911	0.536348	no
gene1699	VAR_RS0108825	NZ_AEZB01000073.1:42466-43113	WP_013856740.1	GTP cyclohydrolase	Wild type	ΔpbtA	OK	950.839	820.039	-0.213509	-0.39783	0.5404	0.75476	no
gene1700	VAR_RS0108830	NZ_AEZB01000073.1:43337-44233	WP_019282387.1	fructokinase	Wild type	ΔpbtA	OK	22.7433	17.522	-0.376277	-0.516856	0.3589	0.607448	no
gene1701	VAR_RS0108835	NZ_AEZB01000073.1:44446-46596	WP_029388256.1	TonB-dependent receptor	Wild type	ΔpbtA	OK	1297.3	2229.17	0.780996	1.00288	0.07435	0.232123	no
gene1702	VAR_RS0108840	NZ_AEZB01000073.1:46721-47251	WP_017044790.1	heme utilization protein HutZ	Wild type	ΔpbtA	OK	187.121	262.01	0.485651	0.964684	0.174	0.392853	no
gene1703	VAR_RS0108845	NZ_AEZB01000073.1:47306-47815	WP_026027544.1	HuvX protein	Wild type	ΔpbtA	OK	2033.62	2383.75	0.229185	0.40288	0.5305	0.746816	no
gene1704	VAR_RS0108850	NZ_AEZB01000073.1:48116-48826	WP_029388257.1	energy transducer TonB	Wild type	ΔpbtA	OK	711.877	1411.16	0.987186	1.43831	0.02145	0.100761	no
gene1705	VAR_RS0108855	NZ_AEZB01000073.1:48826-49533	WP_019282389.1	biopolymer transporter ExbB	Wild type	ΔpbtA	OK	96.4903	270.469	1.48701	0.7684	0.16545	0.380524	no
gene1706	VAR_RS0108860	NZ_AEZB01000073.1:49530-49940	WP_013856733.1	biopolymer transporter ExbD	Wild type	ΔpbtA	OK	125.83	131.138	0.0596106	0.0168602	0.97255	0.989003	no
gene1707	VAR_RS0108865	NZ_AEZB01000073.1:49992-50840	WP_019282390.1	hypothetical protein	Wild type	ΔpbtA	OK	301.581	501.244	0.73297	1.20611	0.03175	0.13393	no
gene1708	VAR_RS0108870	NZ_AEZB01000073.1:50848-51885	WP_043004479.1	iron ABC transporter permease	Wild type	ΔpbtA	OK	77.72	60.9576	-0.350479	-0.383128	0.48515	0.713775	no
gene1709	VAR_RS0108875	NZ_AEZB01000073.1:51882-52664	WP_010319753.1	heme ABC transporter ATP-binding protein	Wild type	ΔpbtA	OK	104.434	73.7088	-0.502678	-0.46706	0.3273	0.572775	no
gene1710	VAR_RS20255	NZ_AEZB01000073.1:52755-53739	pseudo	hypothetical protein	Wild type	ΔpbtA	OK	574.456	472.379	-0.282251	-0.423109	0.4501	0.689674	no
gene1711	VAR_RS0108885	NZ_AEZB01000073.1:53803-54564	WP_019282392.1	amino acid ABC transporter substrate-binding protein	Wild type	ΔpbtA	OK	129.861	14.5444	-3.15843	-4.66088	5e-05	0.000945745	yes
gene1712	VAR_RS0108890	NZ_AEZB01000073.1:54590-56128	WP_019282393.1	chemotaxis protein	Wild type	ΔpbtA	OK	87.9553	34.9896	-1.32984	-2.11594	0.0002	0.00305236	yes
gene1713	VAR_RS0108895	NZ_AEZB01000073.1:56378-58057	WP_019282394.1	sucrose-6-phosphate hydrolase	Wild type	ΔpbtA	OK	7.75068	11.8322	0.610319	0.776276	0.15165	0.361312	no
gene1714	VAR_RS0108900	NZ_AEZB01000073.1:58176-59162	WP_019282395.1	sucrose operon repressor ScrR	Wild type	ΔpbtA	OK	81.9688	53.7303	-0.609339	-1.02378	0.07935	0.242357	no
gene1715	VAR_RS0108905	NZ_AEZB01000073.1:59436-60875	WP_029388259.1	PTS trehalose transporter subunits IIBC	Wild type	ΔpbtA	OK	1.49211	0.455864	-1.71068	-1.2122	0.03685	0.147566	no
gene1716	VAR_RS0108910	NZ_AEZB01000073.1:60960-61880	WP_019282397.1	aminoimidazole riboside kinase	Wild type	ΔpbtA	OK	6.43481	5.14164	-0.32367	-0.324124	0.55085	0.762188	no
gene1717	VAR_RS0108915	NZ_AEZB01000073.1:62009-63523	WP_019282398.1	Rtn protein	Wild type	ΔpbtA	OK	24.6544	16.9276	-0.54247	-0.783288	0.152	0.36142	no
gene1718	VAR_RS0108920	NZ_AEZB01000073.1:63570-64337	WP_019282399.1	potassium channel protein	Wild type	ΔpbtA	OK	44.8102	37.011	-0.275871	-0.416083	0.47905	0.709279	no
gene1719	VAR_RS20260	NZ_AEZB01000073.1:64554-64874	WP_043004481.1	hypothetical protein	Wild type	ΔpbtA	OK	6.82314	3.60907	-0.91881	-1.01487	0.24655	0.484382	no
gene1720	VAR_RS0108930	NZ_AEZB01000074.1:582-1805	WP_017046788.1	arginine deiminase	Wild type	ΔpbtA	OK	13.6636	229.198	4.06818	4.79506	5e-05	0.000945745	yes
gene1721	VAR_RS0108935	NZ_AEZB01000074.1:1879-2790	WP_013855827.1	carbamate kinase	Wild type	ΔpbtA	OK	2.89624	30.0342	3.37436	3.62585	5e-05	0.000945745	yes
gene1722	VAR_RS0108940	NZ_AEZB01000074.1:2905-3915	WP_019282400.1	ornithine carbamoyltransferase	Wild type	ΔpbtA	OK	10.731	144.951	3.7557	4.71521	5e-05	0.000945745	yes
gene1723	VAR_RS0108945	NZ_AEZB01000074.1:4126-4392	WP_029388260.1	hypothetical protein	Wild type	ΔpbtA	NOTEST	1.73524	0.93857	-0.886599	0	1	1	no
gene1724	VAR_RS0108950	NZ_AEZB01000074.1:4370-5299	WP_029388261.1	aspartate carbamoyltransferase	Wild type	ΔpbtA	OK	78.028	165.713	1.08662	1.52267	0.00495	0.0357043	yes
gene1725	VAR_RS0108955	NZ_AEZB01000074.1:5315-5779	WP_017042201.1	aspartate carbamoyltransferase regulatory subunit	Wild type	ΔpbtA	OK	556.819	729.526	0.389751	0.6942	0.29955	0.544302	no
gene1726	VAR_RS20265	NZ_AEZB01000074.1:6161-6648	pseudo	arginine repressor	Wild type	ΔpbtA	OK	113.898	177.067	0.636552	1.18346	0.0683	0.219957	no
gene1727	VAR_RS0108965	NZ_AEZB01000074.1:6809-8611	WP_019282402.1	protein-disulfide reductase DsbD	Wild type	ΔpbtA	OK	19.7099	24.8616	0.334998	0.459353	0.36375	0.611582	no
gene1728	VAR_RS0108970	NZ_AEZB01000074.1:8853-9482	WP_013855820.1	DNA-binding response regulator	Wild type	ΔpbtA	OK	27.7823	12.6337	-1.13689	-1.49258	0.02035	0.097611	no
gene1729	cvrA	NZ_AEZB01000074.1:9487-11232	WP_013855819.1	K+/H+ antiporter	Wild type	ΔpbtA	OK	72.6915	106.144	0.546161	0.814642	0.10765	0.290663	no
gene1730	VAR_RS0108980	NZ_AEZB01000074.1:11620-11886	WP_013855818.1	membrane protein	Wild type	ΔpbtA	OK	24.8858	18.1541	-0.455027	-0.69216	0.42595	0.669915	no
gene1731	VAR_RS0108985	NZ_AEZB01000074.1:11899-13602	WP_017048884.1	cation acetate symporter	Wild type	ΔpbtA	OK	2.78826	2.33495	-0.255972	-0.236718	0.6395	0.820369	no
gene1732	VAR_RS0108995	NZ_AEZB01000074.1:13700-17134	WP_019282403.1	sensor histidine kinase	Wild type	ΔpbtA	OK	6.99278	13.0279	0.897665	1.15144	0.0158	0.080494	no
gene1733	VAR_RS0109000	NZ_AEZB01000074.1:17235-18404	WP_029388262.1	3-phenylpropionic acid transporter	Wild type	ΔpbtA	OK	3.48756	8.55294	1.2942	1.24077	0.01675	0.0841285	no
gene1734	VAR_RS0109010	NZ_AEZB01000074.1:18607-20433	WP_029388263.1	cyclic nucleotide-binding protein	Wild type	ΔpbtA	OK	3.07287	1.4836	-1.05049	-0.994958	0.0667	0.217004	no
gene1735	VAR_RS0109015	NZ_AEZB01000074.1:20447-21079	WP_026027882.1	DNA polymerase III subunit epsilon	Wild type	ΔpbtA	OK	1.38306	0.443739	-1.64008	-1.07778	0.13335	0.334409	no
gene1736	VAR_RS0109020	NZ_AEZB01000074.1:21221-23170	WP_029388264.1	acetyl-coenzyme A synthetase	Wild type	ΔpbtA	OK	3.62282	3.63691	0.00559984	0.00593776	0.9913	0.996625	no
gene1737	VAR_RS0109025	NZ_AEZB01000074.1:23456-23905	WP_013855811.1	3-dehydroquinate dehydratase	Wild type	ΔpbtA	OK	138.005	103.306	-0.417791	-0.764961	0.24055	0.475879	no
gene1738	VAR_RS0109030	NZ_AEZB01000074.1:23989-24444	WP_013855810.1	acetyl-CoA carboxylase biotin carboxyl carrier protein subunit	Wild type	ΔpbtA	OK	89.7886	77.4936	-0.212455	-0.38617	0.5754	0.782076	no
gene1739	VAR_RS0109035	NZ_AEZB01000074.1:24459-25805	WP_013855809.1	acetyl-CoA carboxylase biotin carboxylase subunit	Wild type	ΔpbtA	OK	55.7599	39.2808	-0.505406	-0.808136	0.14045	0.347558	no
gene1740	prmA	NZ_AEZB01000074.1:25919-26806	WP_013855808.1	ribosomal protein L11 methyltransferase	Wild type	ΔpbtA	OK	22.9539	28.7909	0.326875	0.449614	0.4166	0.661353	no
gene1741	VAR_RS0109045	NZ_AEZB01000074.1:26946-27914	WP_010320339.1	tRNA dihydrouridine synthase DusB	Wild type	ΔpbtA	OK	128.068	115.348	-0.150917	-0.244701	0.6516	0.827891	no
gene1742	VAR_RS0109050	NZ_AEZB01000074.1:27938-28234	WP_010320338.1	Fis family transcriptional regulator	Wild type	ΔpbtA	OK	31.0851	9.95659	-1.6425	-2.38633	0.015	0.0777551	no
gene1743	VAR_RS0109060	NZ_AEZB01000074.1:28635-30275	WP_019282406.1	hypothetical protein	Wild type	ΔpbtA	OK	70.0486	53.5735	-0.386836	-0.617944	0.2507	0.489292	no
gene1744	zntR	NZ_AEZB01000074.1:30304-30702	WP_017046798.1	heavy metal-responsive transcriptional regulator	Wild type	ΔpbtA	OK	956.894	750.487	-0.350532	-0.597305	0.3921	0.637286	no
gene1745	purH	NZ_AEZB01000074.1:30867-32459	WP_019282408.1	bifunctional phosphoribosylaminoimidazolecarboxamide formyltransferase/inosine monophosphate cyclohydrolase	Wild type	ΔpbtA	OK	36.8757	67.5553	0.873399	1.25058	0.0207	0.0985398	no
gene1746	VAR_RS0109080	NZ_AEZB01000075.1:1-781	WP_019282409.1	serine protease	Wild type	ΔpbtA	OK	2.00099	2.1757	0.120771	0.106434	0.86015	0.933829	no
gene1747	VAR_RS0109085	NZ_AEZB01000075.1:910-1899	WP_019282410.1	serine protease	Wild type	ΔpbtA	OK	35.3019	68.2082	0.950198	1.46468	0.00975	0.0571186	no
gene1748	gcvT	NZ_AEZB01000075.1:1977-3122	WP_019282411.1	glycine cleavage system aminomethyltransferase T	Wild type	ΔpbtA	OK	731.476	701.949	-0.0594442	-0.0783249	0.88445	0.945969	no
gene1749	VAR_RS0109095	NZ_AEZB01000075.1:3402-4025	WP_019282412.1	transcriptional regulator	Wild type	ΔpbtA	OK	293.38	143.429	-1.03243	-1.89476	0.00355	0.0281781	yes
gene1750	glyA	NZ_AEZB01000075.1:4421-5728	WP_017043957.1	serine hydroxymethyltransferase	Wild type	ΔpbtA	OK	201.783	177.012	-0.188958	-0.252107	0.6117	0.805632	no
gene1751	VAR_RS0109105	NZ_AEZB01000075.1:5786-6166	WP_013868476.1	glycine cleavage system protein H	Wild type	ΔpbtA	OK	2715.18	1193.77	-1.18553	-2.43471	0.00115	0.0122805	yes
gene1752	VAR_RS0109110	NZ_AEZB01000075.1:6248-9127	WP_029388267.1	glycine dehydrogenase (aminomethyl-transferring)	Wild type	ΔpbtA	OK	110.64	124.377	0.168838	0.227957	0.64325	0.823653	no
gene1753	VAR_RS20270	NZ_AEZB01000075.1:9314-9545	pseudo	transposase	Wild type	ΔpbtA	OK	816.005	2549.98	1.64384	5.22465	5e-05	0.000945745	yes
gene1754	VAR_RS0109120	NZ_AEZB01000076.1:1-385	pseudo	hypothetical protein	Wild type	ΔpbtA	OK	8.64301	11.0686	0.356863	0.422925	0.576	0.782076	no
gene1755	VAR_RS0109125	NZ_AEZB01000076.1:396-833	WP_019282416.1	hypothetical protein	Wild type	ΔpbtA	OK	13.9243	6.19901	-1.16749	-1.35111	0.05555	0.193095	no
gene1756	VAR_RS0109130	NZ_AEZB01000076.1:844-1296	WP_013855934.1	membrane protein	Wild type	ΔpbtA	OK	4.51297	9.39696	1.05812	1.09021	0.09775	0.273538	no
gene1757	VAR_RS0109135	NZ_AEZB01000076.1:1301-3070	WP_019282417.1	hemolysin	Wild type	ΔpbtA	OK	6.73715	5.27528	-0.352891	-0.419514	0.43625	0.677722	no
gene1758	VAR_RS0109140	NZ_AEZB01000076.1:3121-4506	WP_017042859.1	ATP-dependent RNA helicase	Wild type	ΔpbtA	OK	28.4961	30.8859	0.116182	0.166435	0.75155	0.877961	no
gene1759	VAR_RS0109145	NZ_AEZB01000076.1:4684-5136	WP_013855931.1	GCN5 family N-acetyltransferase	Wild type	ΔpbtA	OK	118.793	164.742	0.471761	0.892805	0.1736	0.392449	no
gene1760	VAR_RS0109150	NZ_AEZB01000076.1:5160-5723	WP_029190036.1	peptidoglycan-binding protein LysM	Wild type	ΔpbtA	OK	332.032	111.425	-1.57525	-2.77801	5e-05	0.000945745	yes
gene1761	VAR_RS0109155	NZ_AEZB01000076.1:5959-6579	WP_019282418.1	peptidyl-prolyl cis-trans isomerase	Wild type	ΔpbtA	OK	58.1446	64.9381	0.159419	0.243348	0.66635	0.838011	no
gene1762	rplQ	NZ_AEZB01000076.1:6760-7146	WP_017042856.1	50S ribosomal protein L17	Wild type	ΔpbtA	OK	199.884	151.112	-0.403544	-0.777905	0.29675	0.542263	no
gene1763	VAR_RS0109165	NZ_AEZB01000076.1:7173-8165	WP_010318781.1	DNA-directed RNA polymerase subunit alpha	Wild type	ΔpbtA	OK	2181.11	2843.56	0.382633	0.554904	0.3187	0.562974	no
gene1764	VAR_RS0109170	NZ_AEZB01000076.1:8189-8809	WP_013855928.1	30S ribosomal protein S4	Wild type	ΔpbtA	OK	1112.08	1210.39	0.122206	0.221543	0.7266	0.865103	no
gene1765	VAR_RS0109175	NZ_AEZB01000076.1:8837-9226	WP_001118870.1	30S ribosomal protein S11	Wild type	ΔpbtA	OK	1842.21	2676.08	0.538681	1.01178	0.132	0.332212	no
gene1766	VAR_RS0109180	NZ_AEZB01000076.1:9247-9603	WP_010318779.1	30S ribosomal protein S13	Wild type	ΔpbtA	OK	14708.7	12031.3	-0.289876	-0.437533	0.5104	0.732734	no
gene1767	rpmJ	NZ_AEZB01000076.1:9751-9864	WP_000868186.1	50S ribosomal protein L36	Wild type	ΔpbtA	OK	668.929	145.351	-2.20231	-27.9035	0.0041	0.031354	yes
gene1768	secY	NZ_AEZB01000076.1:9892-11226	WP_017046739.1	preprotein translocase subunit SecY	Wild type	ΔpbtA	OK	1543.75	1799.74	0.221352	0.317094	0.55965	0.769275	no
gene1769	VAR_RS0109195	NZ_AEZB01000076.1:11247-11681	WP_010318777.1	50S ribosomal protein L15	Wild type	ΔpbtA	OK	2111.02	1825.44	-0.209699	-0.374531	0.5496	0.761862	no
gene1770	rpmD	NZ_AEZB01000076.1:11687-11863	WP_004398455.1	50S ribosomal protein L30	Wild type	ΔpbtA	OK	714.657	371.019	-0.945757	-3.92666	0.024	0.109979	no
gene1771	VAR_RS0109205	NZ_AEZB01000076.1:11869-12369	WP_010318775.1	30S ribosomal protein S5	Wild type	ΔpbtA	OK	937.287	896.743	-0.0637968	-0.110424	0.85905	0.933613	no
gene1772	VAR_RS0109210	NZ_AEZB01000076.1:12384-12737	WP_013855926.1	50S ribosomal protein L18	Wild type	ΔpbtA	OK	6713.06	7413.45	0.143175	0.274358	0.71725	0.860535	no
gene1773	VAR_RS0109215	NZ_AEZB01000076.1:12747-13280	WP_010318773.1	50S ribosomal protein L6	Wild type	ΔpbtA	OK	1638.92	1784.05	0.122413	0.195552	0.73535	0.869606	no
gene1774	VAR_RS0109220	NZ_AEZB01000076.1:13291-13683	WP_010318772.1	30S ribosomal protein S8	Wild type	ΔpbtA	OK	1057.6	748.269	-0.499167	-1.08152	0.15	0.35895	no
gene1775	rpsN	NZ_AEZB01000076.1:13713-14018	WP_010318771.1	30S ribosomal protein S14	Wild type	ΔpbtA	OK	791.984	443.812	-0.835523	-2.05431	0.02285	0.106077	no
gene1776	VAR_RS0109230	NZ_AEZB01000076.1:14036-14575	WP_010318770.1	50S ribosomal protein L5	Wild type	ΔpbtA	OK	1049.13	886.42	-0.243127	-0.423986	0.4943	0.719791	no
gene1777	rplX	NZ_AEZB01000076.1:14600-14917	WP_010318769.1	50S ribosomal protein L24	Wild type	ΔpbtA	OK	724.219	341.584	-1.08419	-2.17989	0.0111	0.0623564	no
gene1778	VAR_RS0109240	NZ_AEZB01000076.1:14930-15301	WP_010318768.1	50S ribosomal protein L14	Wild type	ΔpbtA	OK	1371.92	1310.26	-0.0663349	-0.135282	0.8473	0.926506	no
gene1779	VAR_RS0109245	NZ_AEZB01000076.1:15462-15716	WP_013855925.1	30S ribosomal protein S17	Wild type	ΔpbtA	OK	3733.74	2075.53	-0.84714	-0.516895	0.5964	0.796993	no
gene1780	VAR_RS0109250	NZ_AEZB01000076.1:15716-15907	WP_010318766.1	50S ribosomal protein L29	Wild type	ΔpbtA	OK	11233.5	13030.5	0.214076	0.333665	0.8118	0.907031	no
gene1781	VAR_RS0109255	NZ_AEZB01000076.1:15907-16317	WP_010318765.1	50S ribosomal protein L16	Wild type	ΔpbtA	OK	7272.07	8792.24	0.273863	0.256663	0.6034	0.800332	no
gene1782	VAR_RS0109260	NZ_AEZB01000076.1:16329-17027	WP_010318764.1	30S ribosomal protein S3	Wild type	ΔpbtA	OK	813.39	914.078	0.16837	0.257884	0.6496	0.826827	no
gene1783	VAR_RS0109265	NZ_AEZB01000076.1:17047-17379	WP_026027327.1	50S ribosomal protein L22	Wild type	ΔpbtA	OK	4323.54	4277.39	-0.0154836	-0.0365015	0.96495	0.98574	no
gene1784	VAR_RS0109270	NZ_AEZB01000076.1:17390-17668	WP_010318762.1	30S ribosomal protein S19	Wild type	ΔpbtA	OK	469.486	405.202	-0.212441	-0.560172	0.5577	0.768446	no
gene1785	VAR_RS0109275	NZ_AEZB01000076.1:17689-18513	WP_013855922.1	50S ribosomal protein L2	Wild type	ΔpbtA	OK	1157.58	1325.56	0.195482	0.278037	0.6025	0.8	no
gene1787	rplD	NZ_AEZB01000076.1:18530-18832	WP_010318760.1	50S ribosomal protein L23	Wild type	ΔpbtA	OK	2946.46	3287.75	0.158115	0.170415	0.72035	0.862189	no
gene1786	rplW	NZ_AEZB01000076.1:18829-19432	pseudo	50S ribosomal protein L4	Wild type	ΔpbtA	OK	1625.98	1027.25	-0.66252	-0.439154	0.60695	0.802778	no
gene1788	VAR_RS0109290	NZ_AEZB01000076.1:19449-20078	WP_013855921.1	50S ribosomal protein L3	Wild type	ΔpbtA	OK	890.254	777.471	-0.195429	-0.326964	0.5721	0.780261	no
gene1789	rpsJ	NZ_AEZB01000076.1:20093-20404	WP_001181007.1	30S ribosomal protein S10	Wild type	ΔpbtA	OK	1053.61	598.251	-0.816522	-1.92545	0.02205	0.103171	no
gene1790	VAR_RS0109300	NZ_AEZB01000076.1:20824-21564	WP_017042851.1	23S rRNA (guanosine(2251)-2'-O)-methyltransferase	Wild type	ΔpbtA	OK	189.349	249.642	0.398814	0.645095	0.26465	0.50326	no
gene1791	VAR_RS20280	NZ_AEZB01000076.1:21582-24030	pseudo	exoribonuclease R	Wild type	ΔpbtA	OK	1131.71	1130.15	-0.00199402	-0.00265202	0.99585	0.997814	no
gene1792	VAR_RS0109310	NZ_AEZB01000076.1:24192-24827	WP_013855917.1	MotX	Wild type	ΔpbtA	OK	946.128	878.91	-0.10632	-0.175702	0.77355	0.88791	no
gene1793	VAR_RS0109315	NZ_AEZB01000076.1:24841-25071	WP_029388268.1	hypothetical protein	Wild type	ΔpbtA	NOTEST	0.548109	0	-inf	0	1	1	no
gene1794	VAR_RS0109320	NZ_AEZB01000076.1:25046-26344	WP_013855915.1	adenylosuccinate synthase	Wild type	ΔpbtA	OK	98.8161	167.983	0.765494	1.05636	0.03055	0.129947	no
gene1795	VAR_RS20285	NZ_AEZB01000076.1:26474-27416	pseudo	peptidase	Wild type	ΔpbtA	OK	94.8611	142.582	0.587906	0.934616	0.0914	0.264673	no
gene1796	VAR_RS0109330	NZ_AEZB01000076.1:27633-28229	WP_013855912.1	peptidyl-prolyl cis-trans isomerase	Wild type	ΔpbtA	OK	350.413	320.107	-0.130505	-0.235014	0.699	0.852708	no
gene1797	VAR_RS0109335	NZ_AEZB01000076.1:28327-28527	WP_010318749.1	DNA-binding protein	Wild type	ΔpbtA	OK	363.359	317.984	-0.192441	-0.616869	0.6114	0.805632	no
gene1798	VAR_RS0109340	NZ_AEZB01000076.1:28559-30358	WP_019282419.1	glutathione-regulated potassium-efflux system protein KefB	Wild type	ΔpbtA	OK	47.9723	77.0769	0.684096	0.840116	0.09705	0.272739	no
gene1799	VAR_RS0109345	NZ_AEZB01000076.1:30342-30947	WP_013855910.1	glutathione-regulated potassium-efflux system ancillary protein KefG	Wild type	ΔpbtA	OK	85.6212	91.3148	0.092881	0.0673165	0.8894	0.948249	no
gene1800	VAR_RS0109350	NZ_AEZB01000076.1:31062-32981	WP_017049199.1	ABC transporter ATP-binding protein	Wild type	ΔpbtA	OK	185.491	262.954	0.503465	0.722552	0.16295	0.376511	no
gene1801	VAR_RS0109355	NZ_AEZB01000076.1:32983-33507	WP_019282420.1	hypothetical protein	Wild type	ΔpbtA	OK	30.2439	81.0674	1.42248	2.14952	0.0015	0.0149412	yes
gene1802	VAR_RS0109360	NZ_AEZB01000076.1:33520-34527	WP_019282421.1	hydrolase	Wild type	ΔpbtA	OK	36.4104	53.9978	0.568549	0.864763	0.12375	0.318189	no
gene1803	VAR_RS0109365	NZ_AEZB01000076.1:34587-34793	WP_010318743.1	hypothetical protein	Wild type	ΔpbtA	OK	22.7262	35.6384	0.649077	1.31413	0.3199	0.564268	no
gene1804	VAR_RS0109370	NZ_AEZB01000076.1:34876-35745	WP_019282422.1	phosphoribulokinase	Wild type	ΔpbtA	OK	17.2635	23.2511	0.429576	0.581521	0.3148	0.558863	no
gene1805	VAR_RS0109375	NZ_AEZB01000076.1:35987-36619	WP_010318741.1	transcriptional regulator Crp	Wild type	ΔpbtA	OK	814.855	665.504	-0.292095	-0.519536	0.3968	0.642249	no
gene1806	VAR_RS0109380	NZ_AEZB01000076.1:36723-37517	WP_019282423.1	succinyldiaminopimelate aminotransferase	Wild type	ΔpbtA	OK	134.814	128.259	-0.0719076	-0.111748	0.8353	0.919898	no
gene1807	astD	NZ_AEZB01000076.1:37586-39043	WP_019282424.1	N-succinylglutamate 5-semialdehyde dehydrogenase	Wild type	ΔpbtA	OK	39.0685	54.348	0.47622	0.693735	0.169	0.385976	no
gene1808	VAR_RS0109390	NZ_AEZB01000076.1:39075-40094	WP_029388269.1	arginine N-succinyltransferase	Wild type	ΔpbtA	OK	58.0031	43.1563	-0.426559	-0.681604	0.2215	0.44936	no
gene1809	VAR_RS0109395	NZ_AEZB01000076.1:40161-41372	WP_029388270.1	acetylornithine aminotransferase	Wild type	ΔpbtA	OK	181.678	134.406	-0.434783	-0.67157	0.1912	0.415845	no
gene1810	VAR_RS0109400	NZ_AEZB01000076.1:41751-42329	WP_010318736.1	glutamine amidotransferase	Wild type	ΔpbtA	OK	3.48674	5.14965	0.562598	0.556083	0.374	0.621637	no
gene1811	VAR_RS0109405	NZ_AEZB01000076.1:42640-44382	WP_019282427.1	hypothetical protein	Wild type	ΔpbtA	OK	5.14342	5.78709	0.17011	0.200395	0.71365	0.859066	no
gene1812	VAR_RS0109410	NZ_AEZB01000076.1:44459-45895	WP_019282428.1	hypothetical protein	Wild type	ΔpbtA	OK	14.6173	14.3608	-0.0255369	-0.031401	0.9513	0.978183	no
gene1813	VAR_RS0109415	NZ_AEZB01000076.1:45892-46728	WP_029388271.1	hypothetical protein	Wild type	ΔpbtA	OK	3.05469	3.54089	0.213088	0.0812727	0.87075	0.939153	no
gene1814	VAR_RS0109420	NZ_AEZB01000076.1:47062-47952	WP_019282430.1	LysR family transcriptional regulator	Wild type	ΔpbtA	OK	11.3917	6.33865	-0.845733	-0.977572	0.095	0.270256	no
gene1815	VAR_RS0109425	NZ_AEZB01000076.1:47998-50613	WP_019282431.1	nuclease	Wild type	ΔpbtA	OK	33.5741	47.2161	0.491933	0.739107	0.15355	0.362802	no
gene1816	VAR_RS0109430	NZ_AEZB01000076.1:50921-51691	WP_013855896.1	ABC transporter substrate-binding protein	Wild type	ΔpbtA	OK	11.9514	18.0952	0.598432	0.737123	0.1959	0.423179	no
gene1817	VAR_RS0109435	NZ_AEZB01000076.1:51841-52857	WP_019282432.1	tryptophan--tRNA ligase	Wild type	ΔpbtA	OK	176.032	207.704	0.238686	0.395159	0.4787	0.709279	no
gene1818	VAR_RS0109440	NZ_AEZB01000076.1:53013-53699	WP_029388272.1	phosphoglycolate phosphatase	Wild type	ΔpbtA	OK	15.4551	18.0396	0.223081	0.283783	0.63595	0.817713	no
gene1819	VAR_RS0109445	NZ_AEZB01000076.1:53795-54469	WP_019282434.1	ribulose-phosphate 3-epimerase	Wild type	ΔpbtA	OK	140.939	220.993	0.648932	1.06042	0.0645	0.213758	no
gene1820	VAR_RS0109450	NZ_AEZB01000076.1:54582-55412	WP_019282435.1	DNA adenine methylase	Wild type	ΔpbtA	OK	16.6205	10.4401	-0.670824	-0.846498	0.15605	0.365549	no
gene1821	VAR_RS20290	NZ_AEZB01000076.1:55482-56982	pseudo	cell division protein DamX	Wild type	ΔpbtA	OK	97.2257	91.3957	-0.0892113	-0.140146	0.7925	0.897997	no
gene1822	VAR_RS0109460	NZ_AEZB01000076.1:57031-58119	WP_029388273.1	3-dehydroquinate synthase	Wild type	ΔpbtA	OK	128.074	196.214	0.615452	0.989249	0.0824	0.247897	no
gene1823	aroK	NZ_AEZB01000076.1:58143-58664	WP_010317691.1	shikimate kinase I	Wild type	ΔpbtA	OK	342.067	380.079	0.15202	0.288923	0.64635	0.824949	no
gene1824	VAR_RS0109470	NZ_AEZB01000076.1:58851-60566	WP_019282437.1	fimbrial protein	Wild type	ΔpbtA	OK	38.6305	53.1953	0.461559	0.728908	0.18485	0.407266	no
gene1825	VAR_RS0109475	NZ_AEZB01000076.1:60590-61111	WP_013855888.1	fimbrial protein	Wild type	ΔpbtA	OK	4.07423	5.41475	0.410367	0.22251	0.7401	0.872156	no
gene1826	VAR_RS0109480	NZ_AEZB01000076.1:61098-61691	WP_013855887.1	fimbrial protein	Wild type	ΔpbtA	OK	10.0902	5.11294	-0.980736	-0.708722	0.277	0.518521	no
gene1827	VAR_RS0109485	NZ_AEZB01000076.1:61684-62286	WP_017047271.1	pilus assembly protein PilN	Wild type	ΔpbtA	OK	6.23077	7.859	0.334937	0.243506	0.7096	0.857123	no
gene1828	VAR_RS0109490	NZ_AEZB01000076.1:62276-63286	WP_019282438.1	pilus assembly protein PilM	Wild type	ΔpbtA	OK	3.57661	4.39929	0.298678	0.170685	0.7285	0.865305	no
gene1829	VAR_RS0109495	NZ_AEZB01000076.1:63436-65934	WP_019282439.1	penicillin-binding protein 1A	Wild type	ΔpbtA	OK	59.0902	61.7278	0.0630019	0.0867815	0.8652	0.934976	no
gene1830	VAR_RS20295	NZ_AEZB01000076.1:65912-66862	WP_050934238.1	DNA-binding transcriptional regulator OxyR	Wild type	ΔpbtA	OK	36.2308	43.3578	0.259077	0.157393	0.75085	0.877548	no
gene1831	VAR_RS0109505	NZ_AEZB01000076.1:67009-67737	WP_013855882.1	glutathione amide-dependent peroxidase	Wild type	ΔpbtA	OK	2001.81	792.076	-1.33759	-2.06652	0.0009	0.0102907	yes
gene1832	VAR_RS0109510	NZ_AEZB01000076.1:67851-69320	WP_026027892.1	dihydrolipoyl dehydrogenase	Wild type	ΔpbtA	OK	1.83305	1.99816	0.124426	0.111618	0.83335	0.919898	no
gene1833	VAR_RS0109515	NZ_AEZB01000076.1:69450-69704	WP_019282441.1	hypothetical protein	Wild type	ΔpbtA	OK	56.7883	44.5025	-0.351709	-0.627253	0.4793	0.709279	no
gene1834	VAR_RS0109520	NZ_AEZB01000076.1:69898-71772	WP_019282442.1	bifunctional argininosuccinate lyase/N-acetylglutamate synthase	Wild type	ΔpbtA	OK	1417.99	262.245	-2.43486	-3.35894	5e-05	0.000945745	yes
gene1835	VAR_RS0109525	NZ_AEZB01000076.1:71902-73125	WP_017043213.1	argininosuccinate synthase	Wild type	ΔpbtA	OK	7208.83	1486.23	-2.27811	-2.9101	5e-05	0.000945745	yes
gene1836	VAR_RS0109530	NZ_AEZB01000076.1:73219-74010	WP_010317663.1	acetylglutamate kinase	Wild type	ΔpbtA	OK	2862.75	474.275	-2.59361	-3.83724	5e-05	0.000945745	yes
gene1837	VAR_RS0109535	NZ_AEZB01000076.1:74034-75035	WP_019282443.1	N-acetyl-gamma-glutamyl-phosphate reductase	Wild type	ΔpbtA	OK	1825.82	255.805	-2.83543	-4.39267	5e-05	0.000945745	yes
gene1838	VAR_RS0109540	NZ_AEZB01000076.1:75191-76327	WP_010317659.1	acetylornithine deacetylase	Wild type	ΔpbtA	OK	378.714	176.646	-1.10024	-1.6823	0.0018	0.0172065	yes
gene1839	VAR_RS0109545	NZ_AEZB01000076.1:76560-79193	WP_029388274.1	phosphoenolpyruvate carboxylase	Wild type	ΔpbtA	OK	177.632	96.9697	-0.873282	-1.20678	0.01305	0.0698883	no
gene1840	VAR_RS0109550	NZ_AEZB01000076.1:79561-80100	WP_010317655.1	transcriptional regulator	Wild type	ΔpbtA	OK	95.4306	124.048	0.378373	0.668345	0.307	0.553035	no
gene1841	cysE	NZ_AEZB01000076.1:80163-80984	WP_010317654.1	serine O-acetyltransferase	Wild type	ΔpbtA	OK	143.261	189.868	0.406357	0.670414	0.2351	0.468094	no
gene1842	VAR_RS0109560	NZ_AEZB01000076.1:81071-82129	WP_013855871.1	glycerol-3-phosphate dehydrogenase	Wild type	ΔpbtA	OK	130.34	165.952	0.348483	0.519371	0.3144	0.558724	no
gene1843	VAR_RS0109565	NZ_AEZB01000076.1:82311-82778	WP_013855870.1	preprotein translocase subunit SecB	Wild type	ΔpbtA	OK	159.303	126.036	-0.337944	-0.645704	0.3418	0.590479	no
gene1844	VAR_RS0109570	NZ_AEZB01000076.1:82946-83380	WP_010317649.1	rhodanese-like domain-containing protein	Wild type	ΔpbtA	OK	85.2873	58.0369	-0.555362	-0.938881	0.1647	0.379322	no
gene1845	VAR_RS0109575	NZ_AEZB01000076.1:83537-84022	pseudo	poxB regulator PoxA	Wild type	ΔpbtA	OK	35.7543	44.1067	0.302881	0.493258	0.4733	0.707761	no
gene1846	VAR_RS20300	NZ_AEZB01000077.1:1-379	pseudo	peptide ABC transporter substrate-binding protein	Wild type	ΔpbtA	OK	53.2169	103.088	0.95392	1.76862	0.0265	0.117061	no
gene1847	VAR_RS0109585	NZ_AEZB01000077.1:948-2726	WP_019282446.1	diguanylate phosphodiesterase	Wild type	ΔpbtA	OK	122.519	161.837	0.40154	0.341296	0.52665	0.744047	no
gene1848	VAR_RS20305	NZ_AEZB01000077.1:2723-6289	pseudo	VieS	Wild type	ΔpbtA	OK	93.2855	157.655	0.757041	0.837309	0.11425	0.303642	no
gene1849	VAR_RS0109595	NZ_AEZB01000077.1:6496-7740	WP_019282447.1	FAD-dependent oxidoreductase	Wild type	ΔpbtA	OK	35.3586	29.3422	-0.269085	-0.407744	0.45505	0.69419	no
gene1850	VAR_RS0109600	NZ_AEZB01000077.1:7764-8870	WP_019282448.1	O-methyltransferase	Wild type	ΔpbtA	OK	20.0891	21.501	0.0979889	0.13936	0.80795	0.906243	no
gene1851	VAR_RS0109605	NZ_AEZB01000077.1:8986-9723	WP_019282449.1	3-oxoacyl-ACP synthase	Wild type	ΔpbtA	OK	16.0292	25.2092	0.653244	0.849392	0.17085	0.38945	no
gene1852	VAR_RS0109610	NZ_AEZB01000077.1:9717-10490	WP_029388279.1	acyl-phosphate glycerol 3-phosphate acyltransferase	Wild type	ΔpbtA	OK	4.97817	4.3544	-0.193141	-0.0996544	0.85545	0.931123	no
gene1853	VAR_RS0109615	NZ_AEZB01000077.1:10681-10941	WP_019282451.1	acyl carrier protein	Wild type	ΔpbtA	OK	13.5385	5.52931	-1.2919	-1.74673	0.0966	0.271979	no
gene1854	VAR_RS0109620	NZ_AEZB01000077.1:10957-11214	WP_013856486.1	acyl carrier protein	Wild type	ΔpbtA	OK	215.368	65.2376	-1.72303	-1.78704	0.10015	0.276931	no
gene1855	VAR_RS0109625	NZ_AEZB01000077.1:11214-11771	WP_019282452.1	DNA gyrase subunit B	Wild type	ΔpbtA	OK	100.68	126.684	0.331448	0.321827	0.4883	0.715744	no
gene1856	VAR_RS0109630	NZ_AEZB01000077.1:11779-13164	WP_019282453.1	AMP-fatty acid ligase	Wild type	ΔpbtA	OK	25.2511	28.0816	0.153281	0.214993	0.68395	0.847056	no
gene1857	VAR_RS0109635	NZ_AEZB01000077.1:13187-13555	WP_017045145.1	3-hydroxyacyl-ACP dehydratase	Wild type	ΔpbtA	OK	9.64187	4.27252	-1.17423	-0.321927	0.72745	0.865103	no
gene1858	VAR_RS0109640	NZ_AEZB01000077.1:13548-15269	WP_029388280.1	acyltransferase	Wild type	ΔpbtA	OK	55.4692	27.3506	-1.02012	-1.32321	0.0185	0.0909903	no
gene1859	VAR_RS0109645	NZ_AEZB01000077.1:15250-16794	WP_019282455.1	histidine ammonia-lyase	Wild type	ΔpbtA	OK	12.5925	20.9649	0.735412	0.496252	0.30125	0.545996	no
gene1861	VAR_RS0109655	NZ_AEZB01000077.1:16803-17244	pseudo	4-hydroxybenzoyl-CoA thioesterase	Wild type	ΔpbtA	OK	37.0812	38.2375	0.0442982	0.0512275	0.93125	0.969184	no
gene1862	VAR_RS0109660	NZ_AEZB01000077.1:17241-17852	WP_017048106.1	membrane protein	Wild type	ΔpbtA	OK	2.75109	4.67842	0.766017	0.482583	0.3435	0.590663	no
gene1863	VAR_RS0109665	NZ_AEZB01000077.1:17824-20172	WP_019282456.1	membrane protein	Wild type	ΔpbtA	OK	7.49672	5.0933	-0.557659	-0.198789	0.6958	0.851572	no
gene1860	VAR_RS20310	NZ_AEZB01000077.1:20169-20789	WP_019282457.1	phospho-N-acetylmuramoyl-pentapeptide-transferase	Wild type	ΔpbtA	OK	14.2123	16.2343	0.191903	0.124637	0.8543	0.93032	no
gene1866	fabG	NZ_AEZB01000077.1:20799-22034	WP_019282458.1	beta-ketoacyl-[acyl-carrier-protein] synthase II	Wild type	ΔpbtA	OK	6.42279	15.6413	1.28409	0.711219	0.2164	0.443782	no
gene1864	VAR_RS0109670	NZ_AEZB01000077.1:22012-22476	WP_019282459.1	3-hydroxydecanoyl-ACP dehydratase	Wild type	ΔpbtA	OK	7.94478	13.3291	0.746499	0.539618	0.32135	0.566264	no
gene1865	VAR_RS0109675	NZ_AEZB01000077.1:22473-23198	WP_019282460.1	beta-ketoacyl-ACP reductase	Wild type	ΔpbtA	OK	14.4156	23.9675	0.733444	0.48206	0.51425	0.734702	no
gene1867	VAR_RS0109685	NZ_AEZB01000077.1:23195-24424	WP_019282461.1	beta-ketoacyl-ACP synthase II	Wild type	ΔpbtA	OK	12.507	27.4387	1.13348	1.04615	0.0463	0.172401	no
gene1868	VAR_RS0109690	NZ_AEZB01000077.1:24414-24611	WP_019282462.1	hypothetical protein	Wild type	ΔpbtA	OK	9.94086	7.12557	-0.480365	-0.0696533	0.86505	0.934976	no
gene1869	VAR_RS0109695	NZ_AEZB01000077.1:24800-25573	WP_019282463.1	outer membrane protein Omp26La	Wild type	ΔpbtA	OK	294.5	1005.27	1.77123	2.77125	5e-05	0.000945745	yes
gene1870	VAR_RS0109700	NZ_AEZB01000078.1:152-1261	WP_029388281.1	tRNA (uracil-5-)-methyltransferase	Wild type	ΔpbtA	OK	23.3092	18.4216	-0.339495	-0.477182	0.3909	0.636174	no
gene1871	VAR_RS0109705	NZ_AEZB01000078.1:1614-3023	WP_019282465.1	integrase	Wild type	ΔpbtA	OK	197.796	271.82	0.458639	0.707063	0.2034	0.430786	no
gene1872	VAR_RS20315	NZ_AEZB01000079.1:1-225	pseudo	hypothetical protein	Wild type	ΔpbtA	OK	22.0848	23.4195	0.0846555	0.152561	0.8938	0.950464	no
gene1873	VAR_RS0109715	NZ_AEZB01000079.1:294-1340	WP_029388282.1	glycosyl transferase	Wild type	ΔpbtA	OK	14.427	8.39096	-0.781866	-0.979708	0.10405	0.284617	no
gene1874	VAR_RS0109720	NZ_AEZB01000079.1:1337-1870	WP_017042702.1	membrane protein	Wild type	ΔpbtA	OK	1.38292	1.7759	0.360838	0.0803512	0.8631	0.934072	no
gene1875	VAR_RS0109725	NZ_AEZB01000079.1:2330-3877	WP_013856011.1	2-isopropylmalate synthase	Wild type	ΔpbtA	OK	819.438	318.342	-1.36406	-2.10539	0.0003	0.00423333	yes
gene1876	VAR_RS0109730	NZ_AEZB01000079.1:3951-5042	WP_019282467.1	3-isopropylmalate dehydrogenase	Wild type	ΔpbtA	OK	647.404	349.588	-0.889012	-1.37356	0.01095	0.0619049	no
gene1877	VAR_RS20320	NZ_AEZB01000079.1:5102-6522	pseudo	isopropylmalate isomerase	Wild type	ΔpbtA	OK	164.028	201.402	0.296131	0.494578	0.3846	0.630784	no
gene1878	leuD	NZ_AEZB01000079.1:6537-7139	WP_017042706.1	3-isopropylmalate dehydratase small subunit	Wild type	ΔpbtA	OK	156.768	63.1207	-1.31245	-2.32158	0.0006	0.00748632	yes
gene1879	VAR_RS0109745	NZ_AEZB01000079.1:7252-8037	WP_013856007.1	hypothetical protein	Wild type	ΔpbtA	OK	19.7099	9.73185	-1.01813	-1.33768	0.0327	0.13648	no
gene1880	VAR_RS0109755	NZ_AEZB01000080.1:143-1324	WP_019282469.1	aromatic amino acid aminotransferase	Wild type	ΔpbtA	OK	247.929	301.502	0.28224	0.450113	0.40605	0.651586	no
gene1881	VAR_RS0109760	NZ_AEZB01000080.1:1353-1973	WP_019282470.1	ATP-dependent Zn protease	Wild type	ΔpbtA	OK	331.23	268.524	-0.302779	-0.584909	0.3635	0.61145	no
gene1882	VAR_RS0109765	NZ_AEZB01000080.1:2289-3236	WP_038148427.1	exopolyphosphatase	Wild type	ΔpbtA	OK	121.058	31.9881	-1.92009	-2.72379	5e-05	0.000945745	yes
gene1883	VAR_RS0109770	NZ_AEZB01000080.1:3229-3429	WP_019282471.1	hypothetical protein	Wild type	ΔpbtA	OK	0.794797	0.881319	0.149078	0.00437302	0.7111	0.857528	no
gene1884	VAR_RS0109775	NZ_AEZB01000080.1:3488-5305	WP_043004524.1	antibiotic ABC transporter substrate-binding protein	Wild type	ΔpbtA	OK	105.854	59.0124	-0.842988	-1.33356	0.01375	0.0726523	no
gene1886	VAR_RS0109785	NZ_AEZB01000080.1:5315-6399	pseudo	microcin ABC transporter permease	Wild type	ΔpbtA	OK	43.8286	19.1215	-1.19667	-0.587596	0.344	0.590663	no
gene1887	VAR_RS0109790	NZ_AEZB01000080.1:6396-7439	WP_017046433.1	ABC transporter permease	Wild type	ΔpbtA	OK	179.995	126.927	-0.50396	-0.628584	0.21015	0.437782	no
gene1885	VAR_RS20325	NZ_AEZB01000080.1:7436-9028	WP_019282473.1	microcin C ABC transporter ATP-binding protein YejF	Wild type	ΔpbtA	OK	47.9252	9.56279	-2.32528	-0.922301	0.13415	0.335942	no
gene1888	VAR_RS0109795	NZ_AEZB01000080.1:9146-9937	WP_013867855.1	diguanylate phosphodiesterase	Wild type	ΔpbtA	OK	21.9001	4.65958	-2.23267	-2.62273	0.0002	0.00305236	yes
gene1889	VAR_RS20330	NZ_AEZB01000081.1:160-1078	pseudo	LysR family transcriptional regulator	Wild type	ΔpbtA	OK	46.0634	18.6392	-1.30528	-1.94033	0.00165	0.0160751	yes
gene1890	VAR_RS0109805	NZ_AEZB01000081.1:1297-2934	WP_019282474.1	glucan 1_6-alpha-glucosidase	Wild type	ΔpbtA	OK	154.909	78.4598	-0.981393	-1.53781	0.0037	0.0290446	yes
gene1891	VAR_RS0109810	NZ_AEZB01000081.1:3264-4409	WP_019282475.1	hypothetical protein	Wild type	ΔpbtA	OK	684.221	404.971	-0.756642	-1.22038	0.0303	0.129193	no
gene1892	VAR_RS0109815	NZ_AEZB01000081.1:4521-5738	WP_026028166.1	serine/threonine transporter SstT	Wild type	ΔpbtA	OK	18.6931	10.0009	-0.902371	-1.14054	0.03635	0.146459	no
gene1893	VAR_RS0109820	NZ_AEZB01000081.1:6093-6536	WP_019282476.1	copper metallochaperone	Wild type	ΔpbtA	OK	261.911	349.237	0.415126	0.787232	0.2626	0.501177	no
gene1894	VAR_RS0109825	NZ_AEZB01000081.1:6538-7146	WP_019282477.1	photosynthetic protein synthase I	Wild type	ΔpbtA	OK	35.2499	12.1178	-1.54049	-1.39279	0.03325	0.137805	no
gene1895	VAR_RS0109830	NZ_AEZB01000081.1:7143-7571	WP_019282478.1	hypothetical protein	Wild type	ΔpbtA	OK	69.7137	41.3149	-0.75478	-0.678327	0.1386	0.344177	no
gene1896	VAR_RS0109835	NZ_AEZB01000081.1:7715-8635	WP_017042156.1	DUF368 domain-containing protein	Wild type	ΔpbtA	OK	23.2811	14.2265	-0.710582	-0.943741	0.10365	0.284178	no
gene1897	VAR_RS0109845	NZ_AEZB01000081.1:9289-10515	WP_029388284.1	sodium:glutamate symporter	Wild type	ΔpbtA	OK	48.6812	27.2074	-0.839365	-1.18271	0.03595	0.145436	no
gene1898	VAR_RS0109850	NZ_AEZB01000081.1:10560-11303	WP_017042158.1	divalent ion tolerance protein CutA	Wild type	ΔpbtA	OK	91.2884	60.435	-0.595047	-0.937409	0.11995	0.312944	no
gene1899	VAR_RS0109855	NZ_AEZB01000081.1:11440-11668	WP_019282480.1	acetyltransferase	Wild type	ΔpbtA	OK	1221.96	354.395	-1.78577	-5.6214	5e-05	0.000945745	yes
gene1900	kbaY	NZ_AEZB01000082.1:1-643	pseudo	tagatose-bisphosphate aldolase	Wild type	ΔpbtA	OK	1.24019	3.60245	1.53842	0.613539	0.3497	0.597822	no
gene1901	VAR_RS0109865	NZ_AEZB01000082.1:634-1842	WP_019282482.1	N-acetylglucosamine-6-phosphate deacetylase	Wild type	ΔpbtA	OK	1.07949	4.47086	2.0502	1.00902	0.0626	0.210005	no
gene1902	VAR_RS0109870	NZ_AEZB01000082.1:1832-2272	WP_019282483.1	PTS N-acetylgalactosamine transporter subunit IIA	Wild type	ΔpbtA	OK	15.0011	27.1197	0.854274	0.703092	0.1668	0.382602	no
gene1903	VAR_RS0109875	NZ_AEZB01000082.1:2331-3215	WP_019282484.1	PTS N-acetylgalactosamine transporter subunit IID	Wild type	ΔpbtA	OK	0.897311	1.59904	0.833531	0.521346	0.33285	0.578785	no
gene1904	VAR_RS0109880	NZ_AEZB01000082.1:3205-3981	WP_019282485.1	PTS N-acetylgalactosamine transporter subunit IIC	Wild type	ΔpbtA	OK	0.597216	1.00241	0.747154	0.305907	0.5461	0.759438	no
gene1905	VAR_RS0109885	NZ_AEZB01000082.1:3999-4472	WP_019282486.1	PTS N-acetylgalactosamine transporter subunit IIB	Wild type	ΔpbtA	NOTEST	0.455115	1.2484	1.45578	0	1	1	no
gene1906	VAR_RS0109890	NZ_AEZB01000082.1:4495-5652	WP_019282487.1	tagatose-6-phosphate ketose isomerase	Wild type	ΔpbtA	NOTEST	0.178531	0.375888	1.07413	0	1	1	no
gene1907	VAR_RS0109895	NZ_AEZB01000082.1:5652-6959	WP_019282488.1	D-tagatose-bisphosphate aldolase_ class II_ non-catalytic subunit	Wild type	ΔpbtA	OK	0.72696	2.25166	1.63104	1.08737	0.0351	0.143137	no
gene1908	VAR_RS0109900	NZ_AEZB01000082.1:6968-7744	WP_019282489.1	DeoR family transcriptional regulator	Wild type	ΔpbtA	NOTEST	0.205467	0.261419	0.347458	0	1	1	no
gene1909	VAR_RS0109905	NZ_AEZB01000082.1:8170-8937	WP_019282490.1	DeoR family transcriptional regulator	Wild type	ΔpbtA	OK	18.4049	36.6585	0.994057	1.43308	0.0208	0.0988834	no
gene1910	VAR_RS0109915	NZ_AEZB01000082.1:9703-10125	WP_019282493.1	hypothetical protein	Wild type	ΔpbtA	OK	3.49182	4.62498	0.40547	0.380365	0.59695	0.797428	no
gene1911	VAR_RS0109920	NZ_AEZB01000082.1:10175-10612	WP_029388286.1	hypothetical protein	Wild type	ΔpbtA	OK	1.017	2.1511	1.08075	0.562653	0.40715	0.652468	no
gene1912	VAR_RS0109925	NZ_AEZB01000082.1:10609-11082	WP_019282495.1	hypothetical protein	Wild type	ΔpbtA	NOTEST	0.569606	0.372855	-0.611351	0	1	1	no
gene1913	VAR_RS0109930	NZ_AEZB01000082.1:11499-12359	WP_019282496.1	WYL domain-containing protein	Wild type	ΔpbtA	OK	6.23007	13.6367	1.13018	1.34404	0.02915	0.125798	no
gene1914	VAR_RS0109935	NZ_AEZB01000082.1:12498-14531	WP_019282497.1	hypothetical protein	Wild type	ΔpbtA	OK	20.6079	39.7783	0.948783	1.39985	0.0104	0.0597454	no
gene1915	VAR_RS20340	NZ_AEZB01000082.1:14524-14926	pseudo	hypothetical protein	Wild type	ΔpbtA	OK	1.93041	5.17679	1.42315	0.287588	0.6835	0.847056	no
gene1916	VAR_RS0109945	NZ_AEZB01000083.1:1-845	WP_019282498.1	HD family phosphohydrolase	Wild type	ΔpbtA	OK	215.431	135.375	-0.670265	-1.19643	0.04855	0.179277	no
gene1917	VAR_RS20345	NZ_AEZB01000083.1:1244-2548	WP_019282499.1	integrase	Wild type	ΔpbtA	OK	30.41	67.7187	1.15501	1.73243	0.00525	0.0371892	yes
gene1918	VAR_RS20350	NZ_AEZB01000083.1:2775-3965	WP_019282500.1	hypothetical protein	Wild type	ΔpbtA	OK	12.6379	18.6308	0.559932	0.760221	0.2107	0.43867	no
gene1919	VAR_RS0109960	NZ_AEZB01000083.1:4325-5707	WP_019282501.1	hypothetical protein	Wild type	ΔpbtA	OK	2.74188	1.07579	-1.34977	-1.13008	0.06875	0.220845	no
gene1920	VAR_RS0109965	NZ_AEZB01000083.1:5784-5987	WP_019282502.1	hypothetical protein	Wild type	ΔpbtA	OK	98.8328	47.2177	-1.06566	-2.32871	0.09205	0.265906	no
gene1921	VAR_RS0109970	NZ_AEZB01000083.1:5992-6516	WP_019282503.1	hypothetical protein	Wild type	ΔpbtA	OK	99.7283	179.535	0.848192	1.50053	0.03695	0.147634	no
gene1922	VAR_RS0109975	NZ_AEZB01000083.1:6584-6844	WP_019282504.1	hypothetical protein	Wild type	ΔpbtA	OK	183.067	115.044	-0.67019	-1.31138	0.17825	0.399127	no
gene1924	VAR_RS0109985	NZ_AEZB01000083.1:7381-7860	WP_029388287.1	hypothetical protein	Wild type	ΔpbtA	OK	20.2602	27.2246	0.426263	0.600696	0.3702	0.618587	no
gene1925	VAR_RS0109990	NZ_AEZB01000083.1:7923-8993	WP_013855998.1	LPS export ABC transporter permease LptG	Wild type	ΔpbtA	OK	185.49	211.875	0.191873	0.304915	0.56835	0.777029	no
gene1926	VAR_RS0109995	NZ_AEZB01000083.1:8997-10097	WP_019282506.1	LPS export ABC transporter permease LptF	Wild type	ΔpbtA	OK	459.877	506.829	0.140252	0.211496	0.7023	0.853622	no
gene1927	VAR_RS0110000	NZ_AEZB01000083.1:10287-11795	WP_010318842.1	leucyl aminopeptidase	Wild type	ΔpbtA	OK	110.791	145.036	0.388563	0.577059	0.25825	0.498014	no
gene1928	VAR_RS0110005	NZ_AEZB01000083.1:11863-12312	WP_017043380.1	DNA polymerase III subunit chi	Wild type	ΔpbtA	OK	47.2032	16.3797	-1.52698	-2.06795	0.0026	0.0225502	yes
gene1929	VAR_RS20355	NZ_AEZB01000083.1:12407-15267	pseudo	valyl-tRNA synthase	Wild type	ΔpbtA	OK	127.491	123.222	-0.0491342	-0.072774	0.88455	0.945969	no
gene1930	VAR_RS0110015	NZ_AEZB01000083.1:15334-16296	WP_019282507.1	glycerate dehydrogenase	Wild type	ΔpbtA	OK	27.2841	44.5902	0.708669	0.985143	0.066	0.215283	no
gene1931	VAR_RS0110020	NZ_AEZB01000083.1:16326-17063	WP_019282508.1	RNA pseudouridine synthase	Wild type	ΔpbtA	OK	19.6757	28.5166	0.535383	0.771866	0.2118	0.440187	no
gene1932	VAR_RS0110025	NZ_AEZB01000083.1:17312-18583	WP_019282509.1	membrane protein	Wild type	ΔpbtA	OK	9.61583	11.3897	0.24425	0.304959	0.5849	0.789907	no
gene1933	VAR_RS0110030	NZ_AEZB01000083.1:18661-21570	WP_019282510.1	RNA polymerase-associated protein RapA	Wild type	ΔpbtA	OK	30.3653	38.5884	0.345743	0.513699	0.31885	0.562974	no
gene1934	VAR_RS20360	NZ_AEZB01000083.1:21682-21861	WP_019282511.1	hypothetical protein	Wild type	ΔpbtA	NOTEST	0	0.876345	inf	0	1	1	no
gene1935	VAR_RS0110040	NZ_AEZB01000083.1:22006-23382	WP_010318836.1	ATPase	Wild type	ΔpbtA	OK	157.495	120.516	-0.386079	-0.579059	0.2796	0.52192	no
gene1936	VAR_RS20365	NZ_AEZB01000083.1:23499-24554	WP_019282513.1	ornithine carbamoyltransferase	Wild type	ΔpbtA	OK	598.225	127.379	-2.23156	-3.60492	5e-05	0.000945745	yes
gene1937	VAR_RS0110050	NZ_AEZB01000083.1:24966-25895	WP_013855987.1	aspartate carbamoyltransferase	Wild type	ΔpbtA	OK	110.326	72.013	-0.615443	-1.04375	0.08605	0.255421	no
gene1938	VAR_RS0110055	NZ_AEZB01000083.1:25912-26379	WP_010318833.1	aspartate carbamoyltransferase regulatory subunit	Wild type	ΔpbtA	OK	925.417	467.274	-0.985836	-1.93955	0.0051	0.0364901	yes
gene1939	VAR_RS0110060	NZ_AEZB01000083.1:26499-26888	WP_013855986.1	reactive intermediate/imine deaminase	Wild type	ΔpbtA	OK	335.717	316.651	-0.0843519	-0.141348	0.81425	0.907672	no
gene1940	VAR_RS0110065	NZ_AEZB01000083.1:27078-27630	pseudo	guanylate cyclase	Wild type	ΔpbtA	OK	7.60338	19.6418	1.36922	0.997283	0.1204	0.31323	no
gene1941	VAR_RS0110070	NZ_AEZB01000083.1:27623-28573	WP_019282514.1	sensor histidine kinase	Wild type	ΔpbtA	OK	14.9303	13.5118	-0.144019	-0.138839	0.7876	0.896167	no
gene1942	VAR_RS0110075	NZ_AEZB01000083.1:28579-29325	WP_019282515.1	1-acyl-sn-glycerol-3-phosphate acyltransferase	Wild type	ΔpbtA	OK	18.8564	42.4476	1.17063	1.7031	0.0066	0.0435429	yes
gene1943	VAR_RS0110080	NZ_AEZB01000083.1:29416-30681	WP_026029130.1	UDP-N-acetylglucosamine 1-carboxyvinyltransferase	Wild type	ΔpbtA	OK	52.5104	91.0871	0.794644	1.26694	0.02045	0.097611	no
gene1944	VAR_RS0110085	NZ_AEZB01000083.1:30691-30945	WP_013855981.1	BolA family transcriptional regulator	Wild type	ΔpbtA	OK	101.153	106.792	0.0782632	0.173669	0.8643	0.934976	no
gene1945	VAR_RS0110090	NZ_AEZB01000083.1:30959-31267	WP_019282516.1	NTP-binding protein	Wild type	ΔpbtA	OK	215.09	258.628	0.265942	0.318164	0.7176	0.860535	no
gene1946	VAR_RS0110095	NZ_AEZB01000083.1:31264-31902	WP_029388289.1	toluene tolerance protein	Wild type	ΔpbtA	OK	191.395	264.76	0.46813	0.570718	0.26855	0.507959	no
gene1947	VAR_RS0110100	NZ_AEZB01000083.1:31938-32429	WP_019282518.1	outer membrane lipid asymmetry maintenance protein MlaD	Wild type	ΔpbtA	OK	140.936	499.695	1.826	3.32896	5e-05	0.000945745	yes
gene1948	VAR_RS0110105	NZ_AEZB01000083.1:32432-33223	WP_013855979.1	ABC transporter permease	Wild type	ΔpbtA	OK	82.8135	121.173	0.549126	0.657102	0.21905	0.447411	no
gene1949	VAR_RS0110110	NZ_AEZB01000083.1:33220-34017	WP_026029128.1	ABC transporter ATP-binding protein	Wild type	ΔpbtA	OK	54.2336	81.0595	0.579795	0.503833	0.34775	0.595951	no
gene1950	VAR_RS0110120	NZ_AEZB01000083.1:34289-35254	WP_019282519.1	sodium:calcium antiporter	Wild type	ΔpbtA	OK	60.8982	49.7387	-0.292031	-0.455971	0.40705	0.652467	no
gene1951	VAR_RS0110125	NZ_AEZB01000083.1:35274-36248	WP_019282520.1	D-arabinose 5-phosphate isomerase	Wild type	ΔpbtA	OK	99.1411	128.74	0.376901	0.290403	0.57325	0.781026	no
gene1952	VAR_RS0110130	NZ_AEZB01000083.1:36245-36802	WP_017046457.1	3-deoxy-D-manno-octulosonate 8-phosphate phosphatase	Wild type	ΔpbtA	OK	125.698	194.874	0.632587	0.486133	0.40285	0.648793	no
gene1953	VAR_RS0110135	NZ_AEZB01000083.1:36799-37362	WP_019282521.1	LPS export ABC transporter periplasmic protein LptC	Wild type	ΔpbtA	OK	81.611	46.9244	-0.798427	-0.407153	0.5575	0.768446	no
gene1954	VAR_RS0110140	NZ_AEZB01000083.1:37343-37843	WP_017047032.1	lipopolysaccharide transport periplasmic protein LptA	Wild type	ΔpbtA	OK	413.378	208.26	-0.989076	-0.705679	0.1819	0.404526	no
gene1955	VAR_RS0110145	NZ_AEZB01000083.1:37846-38571	WP_013855971.1	ABC transporter ATP-binding protein	Wild type	ΔpbtA	OK	109.033	123.818	0.183456	0.33183	0.59165	0.795167	no
gene1956	VAR_RS20370	NZ_AEZB01000083.1:38623-40084	pseudo	RNA polymerase factor sigma-54	Wild type	ΔpbtA	OK	307.093	436.077	0.50591	0.756953	0.15895	0.370155	no
gene1957	VAR_RS0110155	NZ_AEZB01000083.1:40110-40397	WP_013855969.1	ribosome-associated factor Y	Wild type	ΔpbtA	OK	698.391	597.378	-0.22539	-0.5899	0.53075	0.746873	no
gene1958	VAR_RS20375	NZ_AEZB01000083.1:40400-40847	pseudo	PTS sugar transporter	Wild type	ΔpbtA	OK	165.376	321.932	0.961001	1.87192	0.009	0.0542441	no
gene1959	VAR_RS0110165	NZ_AEZB01000083.1:40864-41721	WP_019282522.1	glmZ(sRNA)-inactivating NTPase	Wild type	ΔpbtA	OK	59.6045	64.2944	0.109271	0.1782	0.76195	0.883723	no
gene1960	VAR_RS0110170	NZ_AEZB01000083.1:41732-42010	WP_019282523.1	phosphate ABC transporter permease	Wild type	ΔpbtA	OK	103.272	107.756	0.0613303	0.131849	0.8861	0.946238	no
gene1961	VAR_RS0110175	NZ_AEZB01000083.1:42162-43517	WP_019282524.1	magnesium transporter	Wild type	ΔpbtA	OK	48.8996	46.0034	-0.0880816	-0.134414	0.79735	0.90012	no
gene1962	VAR_RS0110180	NZ_AEZB01000083.1:43616-44959	WP_010318811.1	metalloprotease PmbA	Wild type	ΔpbtA	OK	64.673	105.624	0.707697	1.11078	0.03655	0.146695	no
gene1963	VAR_RS0110185	NZ_AEZB01000083.1:45059-45595	WP_013855964.1	hypothetical protein	Wild type	ΔpbtA	OK	243.056	208.667	-0.220086	-0.419902	0.5224	0.740762	no
gene1965	thiP	NZ_AEZB01000083.1:45651-46355	WP_017046452.1	thiamine ABC transporter_ ATP-binding protein	Wild type	ΔpbtA	OK	13.3649	27.1985	1.02507	1.03026	0.03005	0.128281	no
gene1964	VAR_RS0110190	NZ_AEZB01000083.1:46349-47944	WP_019282525.1	thiamine/thiamine pyrophosphate ABC transporter permease ThiP	Wild type	ΔpbtA	OK	22.7735	36.1427	0.666349	0.617886	0.25945	0.499337	no
gene1966	tbpA	NZ_AEZB01000083.1:47958-48950	WP_029388290.1	thiamine transporter substrate binding subunit	Wild type	ΔpbtA	OK	98.2543	126.028	0.359154	0.567815	0.31675	0.560747	no
gene1967	VAR_RS0110205	NZ_AEZB01000083.1:49166-49795	WP_019282527.1	aromatic acid decarboxylase	Wild type	ΔpbtA	OK	39.4705	25.2454	-0.644754	-0.940504	0.1208	0.313322	no
gene1968	VAR_RS0110210	NZ_AEZB01000083.1:49825-51183	WP_019282528.1	UDP-N-acetylmuramate:L-alanyl-gamma-D-glutamyl-meso-diaminopimelate ligase	Wild type	ΔpbtA	OK	70.0959	79.0149	0.172794	0.270602	0.6075	0.802974	no
gene1969	VAR_RS0110215	NZ_AEZB01000083.1:51456-52466	WP_013855958.1	fructose-bisphosphatase	Wild type	ΔpbtA	OK	82.262	80.9576	-0.0230602	-0.0373665	0.94555	0.975582	no
gene1970	VAR_RS0110220	NZ_AEZB01000083.1:52645-53172	WP_010318803.1	inorganic pyrophosphatase	Wild type	ΔpbtA	OK	268.333	265.696	-0.0142498	-0.0256704	0.9672	0.985926	no
gene1971	VAR_RS0110225	NZ_AEZB01000083.1:53408-53755	WP_029388291.1	gamma-glutamylcyclotransferase	Wild type	ΔpbtA	OK	40.8008	45.8256	0.167556	0.279906	0.71115	0.857528	no
gene1972	VAR_RS0110230	NZ_AEZB01000083.1:53766-57563	WP_019282531.1	hypothetical protein	Wild type	ΔpbtA	OK	18.9744	37.9089	0.998483	0.966521	0.05455	0.191302	no
gene1973	VAR_RS0110235	NZ_AEZB01000083.1:57560-59272	WP_019282532.1	membrane protein	Wild type	ΔpbtA	OK	50.2402	92.4708	0.880155	0.866651	0.07445	0.232232	no
gene1974	VAR_RS0110240	NZ_AEZB01000083.1:59440-60066	WP_019282533.1	peptide-methionine (S)-S-oxide reductase	Wild type	ΔpbtA	OK	63.7814	70.4977	0.144439	0.242036	0.6879	0.848776	no
gene1975	VAR_RS0110245	NZ_AEZB01000083.1:60181-60732	WP_029388292.1	hypothetical protein	Wild type	ΔpbtA	OK	74.2339	62.3363	-0.252005	-0.42284	0.49105	0.717555	no
gene1976	VAR_RS0110250	NZ_AEZB01000083.1:60930-61166	WP_019281490.1	hypothetical protein	Wild type	ΔpbtA	OK	4.28942	1.33035	-1.68898	-1.50932	0.1669	0.382602	no
gene1977	VAR_RS0110255	NZ_AEZB01000083.1:61248-61943	WP_029388293.1	zinc-binding protein	Wild type	ΔpbtA	OK	2.59038	1.212	-1.09577	-0.970568	0.1492	0.357517	no
gene1978	VAR_RS0110260	NZ_AEZB01000083.1:62013-62729	WP_019282536.1	ABC transporter	Wild type	ΔpbtA	OK	10.6188	12.66	0.25365	0.237374	0.69405	0.851572	no
gene1979	VAR_RS0110265	NZ_AEZB01000083.1:62726-63985	WP_019282537.1	peptide ABC transporter permease	Wild type	ΔpbtA	OK	6.41642	8.53155	0.411038	0.350169	0.4792	0.709279	no
gene1980	VAR_RS0110270	NZ_AEZB01000083.1:64047-64496	WP_050934239.1	hypothetical protein	Wild type	ΔpbtA	OK	49.813	78.9423	0.664276	1.07867	0.10145	0.279873	no
gene1981	VAR_RS20380	NZ_AEZB01000083.1:64792-65692	pseudo	hypothetical protein	Wild type	ΔpbtA	OK	286.675	221.46	-0.372367	-0.624931	0.28825	0.5322	no
gene1982	VAR_RS0110280	NZ_AEZB01000083.1:65735-66352	WP_019282539.1	adenylyl-sulfate kinase	Wild type	ΔpbtA	OK	179.73	79.4926	-1.17694	-1.83903	0.004	0.0308547	yes
gene1983	VAR_RS0110285	NZ_AEZB01000083.1:66431-67861	WP_017049184.1	sulfate adenylyltransferase	Wild type	ΔpbtA	OK	96.5526	25.5705	-1.91684	-2.61276	5e-05	0.000945745	yes
gene1984	VAR_RS0110290	NZ_AEZB01000083.1:67879-68787	WP_026027329.1	sulfate adenylyltransferase subunit 2	Wild type	ΔpbtA	OK	458.175	73.4273	-2.64151	-4.45184	5e-05	0.000945745	yes
gene1985	VAR_RS0110295	NZ_AEZB01000083.1:68879-69757	WP_019282540.1	uroporphyrin-III C-methyltransferase	Wild type	ΔpbtA	OK	92.0156	41.3979	-1.15232	-1.45957	0.00425	0.0319514	yes
gene1986	cpdB	NZ_AEZB01000083.1:70047-72008	pseudo	2'_ 3'-cyclic nucleotide 2'-phosphodiesterase	Wild type	ΔpbtA	OK	32.9133	20.949	-0.651791	-0.969309	0.06595	0.215283	no
gene1987	VAR_RS0110305	NZ_AEZB01000083.1:72328-72915	WP_019282541.1	membrane protein	Wild type	ΔpbtA	OK	2.1089	2.38194	0.175643	0.0843135	0.8981	0.952349	no
gene1988	VAR_RS0110310	NZ_AEZB01000083.1:72912-74045	WP_019282542.1	hypothetical protein	Wild type	ΔpbtA	OK	7.06537	3.3609	-1.07192	-0.893142	0.07175	0.226996	no
gene1989	VAR_RS20390	NZ_AEZB01000083.1:74080-74628	pseudo	hypothetical protein	Wild type	ΔpbtA	OK	2.67434	0.760291	-1.81456	-1.37362	0.0526	0.186486	no
gene1990	VAR_RS0110320	NZ_AEZB01000083.1:74630-75011	pseudo	hypothetical protein	Wild type	ΔpbtA	OK	2.97811	0.904651	-1.71896	-1.21775	0.1234	0.317748	no
gene1991	VAR_RS0110330	NZ_AEZB01000084.1:80-1573	WP_019282544.1	hypothetical protein	Wild type	ΔpbtA	OK	85.9749	48.7677	-0.817991	-1.30266	0.0176	0.0875323	no
gene1992	VAR_RS0110335	NZ_AEZB01000084.1:1737-3206	WP_010317563.1	hypothetical protein	Wild type	ΔpbtA	OK	28.7271	12.2163	-1.2336	-1.65676	0.0023	0.0206535	yes
gene1993	deoD	NZ_AEZB01000084.1:3267-3977	WP_013868368.1	purine-nucleoside phosphorylase	Wild type	ΔpbtA	OK	301.794	48.989	-2.62303	-4.19435	5e-05	0.000945745	yes
gene1994	VAR_RS0110345	NZ_AEZB01000084.1:4289-5242	WP_026027151.1	hypothetical protein	Wild type	ΔpbtA	OK	361.291	366.791	0.0217968	0.0231352	0.967	0.985926	no
gene1995	VAR_RS0110350	NZ_AEZB01000084.1:5232-6065	WP_019282545.1	helix-turn-helix-type transcriptional regulator	Wild type	ΔpbtA	OK	411.499	494.909	0.266275	0.252548	0.6152	0.807044	no
gene1996	VAR_RS20395	NZ_AEZB01000084.1:6082-7495	pseudo	deoxyribodipyrimidine photolyase	Wild type	ΔpbtA	OK	171.78	209.455	0.28608	0.384344	0.445	0.684734	no
gene1997	VAR_RS0110360	NZ_AEZB01000084.1:7501-8424	WP_013868372.1	peptidase	Wild type	ΔpbtA	OK	52.9519	125.963	1.25024	2.01245	0.00025	0.0036888	yes
gene1998	VAR_RS20400	NZ_AEZB01000085.1:391-2281	pseudo	hypothetical protein	Wild type	ΔpbtA	OK	153.092	653.013	2.09271	2.84056	5e-05	0.000945745	yes
gene1999	VAR_RS0110370	NZ_AEZB01000085.1:2297-2935	WP_013856698.1	protein kinase	Wild type	ΔpbtA	OK	42.3572	270.772	2.6764	4.0126	5e-05	0.000945745	yes
gene2000	VAR_RS0110375	NZ_AEZB01000085.1:2938-6390	WP_019282546.1	hypothetical protein	Wild type	ΔpbtA	OK	26.5948	90.686	1.76973	2.52359	5e-05	0.000945745	yes
gene2001	VAR_RS0110380	NZ_AEZB01000085.1:6392-7534	WP_013856696.1	membrane protein	Wild type	ΔpbtA	OK	82.6965	383.297	2.21257	3.37646	5e-05	0.000945745	yes
gene2002	VAR_RS0110385	NZ_AEZB01000085.1:7542-8858	WP_019282547.1	type VI secretion protein	Wild type	ΔpbtA	OK	111.052	486.639	2.13162	2.35742	0.00015	0.00242455	yes
gene2003	VAR_RS0110390	NZ_AEZB01000085.1:8858-9325	WP_019282548.1	type VI secretion system-associated lipoprotein	Wild type	ΔpbtA	OK	99.8746	544.376	2.44641	1.75702	0.02105	0.0995396	no
gene2004	VAR_RS0110395	NZ_AEZB01000085.1:9325-10272	WP_029189804.1	FHA domain-containing protein	Wild type	ΔpbtA	OK	73.5828	258.438	1.81238	1.14651	0.02465	0.112032	no
gene2005	VAR_RS0110400	NZ_AEZB01000085.1:10306-11001	WP_019282549.1	hypothetical protein	Wild type	ΔpbtA	OK	81.2425	337.323	2.05382	3.45158	5e-05	0.000945745	yes
gene2006	VAR_RS0110405	NZ_AEZB01000085.1:11004-12137	WP_013856691.1	hypothetical protein	Wild type	ΔpbtA	OK	53.9609	204.637	1.92308	1.44186	0.00735	0.04699	yes
gene2007	VAR_RS0110410	NZ_AEZB01000085.1:12134-14329	WP_019282550.1	MFS transporter	Wild type	ΔpbtA	OK	61.2689	184.984	1.59417	1.67434	0.00115	0.0122805	yes
gene2008	VAR_RS20405	NZ_AEZB01000085.1:14339-15494	pseudo	D-alanine--D-alanine ligase	Wild type	ΔpbtA	OK	120.892	518.562	2.1008	3.07776	5e-05	0.000945745	yes
gene2009	VAR_RS0110420	NZ_AEZB01000085.1:15637-18243	WP_019282551.1	ClpV1 family T6SS ATPase	Wild type	ΔpbtA	OK	108.292	402.227	1.89309	2.62624	5e-05	0.000945745	yes
gene2010	VAR_RS0110425	NZ_AEZB01000085.1:18252-19235	WP_019282552.1	type VI secretion system protein	Wild type	ΔpbtA	OK	74.4812	337.826	2.18133	1.40879	0.0262	0.116024	no
gene2013	VAR_RS0110440	NZ_AEZB01000085.1:19217-20999	pseudo	type VI secretion protein	Wild type	ΔpbtA	OK	110.275	235.249	1.09309	0.726789	0.1432	0.350586	no
gene2011	VAR_RS20410	NZ_AEZB01000085.1:20992-21407	pseudo	type VI secretion protein	Wild type	ΔpbtA	OK	89.1002	252.152	1.50079	1.229	0.02335	0.107975	no
gene2012	VAR_RS20415	NZ_AEZB01000085.1:21404-22759	WP_013856684.1	type VI secretion protein	Wild type	ΔpbtA	OK	279.518	862.456	1.62551	1.39208	0.08715	0.25761	no
gene2015	VAR_RS0110450	NZ_AEZB01000085.1:22806-24288	pseudo	EvpB family type VI secretion protein	Wild type	ΔpbtA	OK	3470.45	9629.46	1.47233	0.950013	0.12265	0.316275	no
gene2014	VAR_RS20420	NZ_AEZB01000085.1:24288-24797	WP_013856682.1	type VI secretion protein	Wild type	ΔpbtA	OK	2554.44	7212.75	1.49754	1.57153	0.0056	0.0385922	yes
gene2016	VAR_RS0110455	NZ_AEZB01000085.1:24867-25397	WP_013856681.1	hypothetical protein	Wild type	ΔpbtA	OK	796.583	3032.4	1.92856	3.1122	5e-05	0.000945745	yes
gene2017	VAR_RS0110460	NZ_AEZB01000085.1:25424-26815	WP_029189803.1	type VI secretion protein	Wild type	ΔpbtA	OK	2251.79	5027.95	1.1589	1.37876	0.01245	0.0674881	no
gene2018	VAR_RS0110465	NZ_AEZB01000085.1:27491-29482	WP_029388295.1	type IV secretion protein Rhs	Wild type	ΔpbtA	OK	553.65	1163.15	1.07099	1.31487	0.02205	0.103171	no
gene2019	VAR_RS0110470	NZ_AEZB01000085.1:29482-30045	WP_029189801.1	hypothetical protein	Wild type	ΔpbtA	OK	134.942	649.709	2.26746	0.621025	0.18045	0.402307	no
gene2020	VAR_RS0110475	NZ_AEZB01000085.1:30055-30351	WP_013856676.1	type VI secretion protein	Wild type	ΔpbtA	OK	52	252.41	2.27918	4.15905	5e-05	0.000945745	yes
gene2021	VAR_RS0110480	NZ_AEZB01000085.1:30755-31036	WP_013856675.1	reverse transcriptase	Wild type	ΔpbtA	OK	4.38359	13.7296	1.64711	2.14851	0.06245	0.2097	no
gene2022	VAR_RS0110490	NZ_AEZB01000085.1:31560-31898	WP_013856673.1	hypothetical protein	Wild type	ΔpbtA	OK	10.8184	20.0249	0.888307	0.431473	0.58065	0.785988	no
gene2023	VAR_RS0110495	NZ_AEZB01000085.1:31895-33106	WP_019282554.1	integrase	Wild type	ΔpbtA	OK	18.1629	51.0262	1.49024	2.04868	0.0016	0.0157171	yes
gene2024	VAR_RS0110500	NZ_AEZB01000085.1:33099-33335	WP_013856671.1	hypothetical protein	Wild type	ΔpbtA	OK	23.5074	31.7632	0.434245	0.148917	0.8071	0.905949	no
gene2025	VAR_RS20425	NZ_AEZB01000085.1:33436-33655	pseudo	XRE family transcriptional regulator	Wild type	ΔpbtA	OK	162.545	222.192	0.450966	1.1682	0.2769	0.518521	no
gene2028	VAR_RS0110520	NZ_AEZB01000085.1:34536-35597	WP_019282555.1	diguanylate cyclase	Wild type	ΔpbtA	OK	33.966	19.4254	-0.806143	-0.684428	0.26015	0.499337	no
gene2029	VAR_RS0110525	NZ_AEZB01000085.1:35585-36256	WP_019282556.1	queuosine biosynthesis protein QueD	Wild type	ΔpbtA	OK	85.6851	76.05	-0.172096	-0.173413	0.71985	0.861881	no
gene2030	VAR_RS0110530	NZ_AEZB01000085.1:36576-42617	WP_019282557.1	pullulanase	Wild type	ΔpbtA	OK	32.1886	26.3843	-0.28687	-0.419061	0.39525	0.641069	no
gene2031	VAR_RS0110535	NZ_AEZB01000085.1:43009-43809	WP_029388296.1	hypothetical protein	Wild type	ΔpbtA	OK	102.556	162.838	0.667019	1.05049	0.081	0.245137	no
gene2032	VAR_RS0110540	NZ_AEZB01000085.1:43988-44962	WP_026027355.1	chemotaxis protein CheV	Wild type	ΔpbtA	OK	269.712	231.277	-0.221799	-0.370678	0.5173	0.736987	no
gene2033	VAR_RS0110545	NZ_AEZB01000085.1:44987-45766	WP_019282559.1	amino acid ABC transporter substrate-binding protein	Wild type	ΔpbtA	OK	105.003	212.24	1.01527	1.68867	0.00355	0.0281781	yes
gene2034	VAR_RS0110550	NZ_AEZB01000085.1:45924-46604	WP_013856664.1	two-component system response regulator	Wild type	ΔpbtA	OK	12.0137	7.27818	-0.723035	-0.434928	0.46885	0.704364	no
gene2035	VAR_RS0110555	NZ_AEZB01000085.1:46601-48220	WP_019282560.1	histidine kinase	Wild type	ΔpbtA	OK	25.1469	12.7937	-0.974941	-1.15326	0.0204	0.097611	no
gene2036	VAR_RS20430	NZ_AEZB01000085.1:48581-48837	pseudo	cation transporter	Wild type	ΔpbtA	OK	650.27	594.199	-0.130093	-0.343268	0.7268	0.865103	no
gene2038	VAR_RS0110570	NZ_AEZB01000085.1:48982-50417	pseudo	hypothetical protein	Wild type	ΔpbtA	OK	60.4668	84.0788	0.475598	0.318322	0.48235	0.710832	no
gene2037	VAR_RS20435	NZ_AEZB01000085.1:50414-51388	WP_019282561.1	membrane protein	Wild type	ΔpbtA	OK	67.0249	120.189	0.842532	0.987983	0.08695	0.257233	no
gene2040	VAR_RS0110580	NZ_AEZB01000085.1:51394-52543	pseudo	multidrug ABC transporter permease	Wild type	ΔpbtA	OK	3.70548	3.5158	-0.0758096	-0.0289739	0.94615	0.975582	no
gene2039	VAR_RS20440	NZ_AEZB01000085.1:52536-53672	WP_019282562.1	ABC transporter	Wild type	ΔpbtA	OK	42.7968	12.3792	-1.78958	-2.28354	0.0001	0.00173463	yes
gene2041	VAR_RS0110585	NZ_AEZB01000085.1:53677-54051	WP_029388298.1	ATPase AAA	Wild type	ΔpbtA	OK	67.2904	43.9753	-0.613705	-1.06613	0.16015	0.371975	no
[truncated: 1,579 more rows]
